# Supplementary material for: De novo transcriptome sequencing and analysis of male, pseudo-male and female yellow perch, Perca flavescens
Source: PLoS One. 2017 Feb 3;12(2):e0171187. doi: 10.1371/journal.pone.0171187 (PMC5291366; doi:10.1371/journal.pone.0171187)
Supplement: S5 Table — (XLSX) [file pone.0171187.s005.xlsx]

## Sheet: Sheet1
S5 Table. Tissue specifically expressed genes identified.
Gene	Sequence Length	Blast Hit Length	Sequence discription	Accession number	Tissue
pdca	2960	236	phosducin isoform x1	XP_009296768	Gonad
snap91	1159	923	clathrin coat assembly protein ap180 isoform x1	XP_693753	Gonad
slc32a1	761	530	vesicular inhibitory amino acid transporter	NP_001074170	Gonad
gal3st2	324	563	galactose-3-o-sulfotransferase 4 isoform x2	XP_009290178	Gonad
gal3st1a	324	425	galactose-3-o-sulfotransferase 4 isoform x3	XP_009299517	Gonad
LOC101884532	859	437	PREDICTED: uncharacterized protein LOC101884532	XP_005165290	Gonad
si:dkey-34k9.3	1264	530	PREDICTED: uncharacterized protein si:dkey-34k9.3	XP_009296657	Gonad
dhps	265	361	deoxyhypusine synthase	NP_998387	Gonad
si:ch211-237i5.4	495	346	leucine-rich repeat and transmembrane domain-containing protein 2	XP_001920877	Gonad
NECAB3	478	362	n-terminal ef-hand calcium-binding protein 1-like	XP_005168843	Gonad
LOC101882122	2555	411	piggybac transposable element-derived protein 4-like isoform x2	XP_005159764	Gonad
parp12b	503	446	poly (adp-ribose) polymerase member 12b	NP_001108558	Gonad
manea	2106	438	glycoprotein endo-alpha- -mannosidase-like protein	NP_001004566	Gonad
slc43a2b	336	598	large neutral amino acids transporter small subunit 4	XP_009303545	Gonad
igfbp3	566	292	insulin-like growth factor-binding protein 3 precursor	NP_991314	Gonad
zgc:123060	416	620	PREDICTED: uncharacterized protein LOC555422 isoform X2	NP_001032504	Gonad
si:dkey-238o14.9	368	293	gastrula zinc finger	XP_005168111	Gonad
LOC103910936	3849	667	PREDICTED: uncharacterized protein LOC103910936	XP_009296546	Gonad
nt5c1ab	205	358	cytosolic 5 -nucleotidase 1a	XP_005158935	Gonad
LOC568566	2595	525	neuronal acetylcholine receptor subunit beta-2	XP_696993	Gonad
LOC100537974	1377	287	PREDICTED: uncharacterized protein LOC100537974	XP_003201540	Gonad
LOC100000278	1906	1202	cub and zona pellucida-like domain-containing protein 1	XP_009291660	Gonad
LOC100535120	2851	414	low quality protein: protein fam200a-like	XP_009289795	Gonad
slc27a2b	1044	616	very long-chain acyl- synthetase isoform x1	XP_001336957	Gonad
si:dkey-27p18.5	1086	1409	spectrin beta brain 1 isoform x1	XP_001342754	Gonad
espn	1944	898	espin isoform x1	XP_009302528	Gonad
LOC101886366	1295	671	fibronectin type iii domain-containing protein 7	XP_005170175	Gonad
wnt7bb	1037	348	protein wnt-7b isoform x2	XP_005163010	Gonad
LOC103911931	1502	1320	PREDICTED: uncharacterized protein LOC103911931	XP_009305043	Gonad
si:ch73-111e15.1	337	271	asialoglycoprotein receptor 1-like	XP_005172686	Gonad
mchr1b	1263	386	somatostatin receptor type 2-like	XP_692413	Gonad
zgc:92360	1349	377	arf-gap with dual ph domain-containing protein 2	NP_001002715	Gonad
LOC100329660	870	3201	protein bassoon-like isoform x2	XP_002663838	Gonad
npffr1l2	253	484	neuropeptide ff receptor 1 like 2	NP_001165168	Gonad
si:dkey-27p18.5	1212	1409	spectrin beta erythrocyte isoform x1	XP_001342754	Gonad
LOC100330554	349	475	gamma-aminobutyric acid receptor subunit rho-1-like isoform x1	XP_009291623	Gonad
LOC101882848	1416	1223	uromodulin-like 1 isoform x2	XP_009290004	Gonad
si:dkeyp-72h1.1	362	97	protein lbh	XP_005160529	Gonad
sebox	1522	293	homeobox protein sebox	NP_775334	Gonad
gas2b	1696	393	growth arrest-specific protein 2	XP_002662883	Gonad
otx5	536	289	homeobox protein otx2 isoform x1	NP_851848	Gonad
myo10l1	798	2041	unconventional myosin-x isoform x2	XP_001924041	Gonad
LOC101882501	425	159	n-lysine methyltransferase setd8-like	XP_009302434	Gonad
gria4b	4544	904	glutamate ampa 4b precursor	NP_997917	Gonad
afp4	1052	130	type iv antifreeze protein precursor	NP_001038953	Gonad
si:dkey-266f7.5	798	934	PREDICTED: uncharacterized protein LOC100006143 isoform X1	XP_009292288	Gonad
LOC555278	266	1642	interferon-induced very large gtpase 1-like	XP_005171678	Gonad
LOC101885822	341	264	PREDICTED: uncharacterized protein LOC101885822	XP_009296514	Gonad
LOC101885564	732	356	PREDICTED: uncharacterized protein LOC101885564	XP_005161710	Gonad
cyp11c1	712	700	cytochrome family subfamily polypeptide 1 isoform x1	XP_009299165	Gonad
ankk1	533	733	ankyrin-1-like isoform x1	NP_001124137	Gonad
pnmt	655	264	phenylethanolamine n-methyltransferase	XP_002666387	Gonad
ta	1244	423	eomesodermin homolog isoform x1	NP_571237	Gonad
hapln3	2177	363	hyaluronan and proteoglycan link protein 1	NP_998266	Gonad
soga3b	2011	773	protein soga3 isoform x2	XP_005162467	Gonad
hcn4	350	1140	potassium sodium hyperpolarization-activated cyclic nucleotide-gated channel 3	XP_686078	Gonad
mrc1b	213	1425	macrophage mannose receptor 1 isoform x2	XP_009296867	Gonad
LOC101883482	3753	1988	paraneoplastic antigen ma1 homolog	XP_005165709	Gonad
stap2a	1303	363	signal-transducing adaptor protein 2	NP_942103	Gonad
LOC101884487	327	1996	PREDICTED: uncharacterized protein LOC101884487	XP_009293457	Gonad
mhc2dab	606	250	major histocompatibility complex class ii dab precursor	NP_571551	Gonad
soul2	1000	199	heme-binding protein soul2 precursor	NP_001139159	Gonad
doc2b	1181	404	rabphilin-3a isoform x1	XP_009300177	Gonad
si:dkey-14d8.2	1060	692	selenoprotein o	XP_005164577	Gonad
LOC100331105	622	364	activin receptor type-1c- partial	XP_002663359	Gonad
si:dkey-219c10.4	436	432	high affinity cgmp-specific 3 -cyclic phosphodiesterase 9a-like	XP_009303129	Gonad
fam171b	547	771	protein fam171b	XP_689740	Gonad
unc80	503	3332	protein unc-80 homolog isoform x9	XP_009300570	Gonad
tlr22	448	947	toll-like receptor 13	NP_001122147	Gonad
LOC101885526	1103	1335	PREDICTED: uncharacterized protein LOC101885526	XP_005170140	Gonad
LOC103910724	834	391	PREDICTED: uncharacterized protein LOC103910724	XP_009298954	Gonad
pkn3	231	940	serine threonine-protein kinase n2 isoform x1	XP_003198687	Gonad
tmem74	1242	280	transmembrane protein 74	XP_005158296	Gonad
LOC100330501	300	291	rna-binding raly-like protein isoform x1	XP_009295844	Gonad
ugt8	597	541	2-hydroxyacylsphingosine 1-beta-galactosyltransferase precursor	NP_001037790	Gonad
lzts3b	965	728	leucine zipper tumor suppressor 3 isoform x1	XP_009301973	Gonad
spock2	921	419	testican-2 isoform x2	XP_005156999	Gonad
LOC101886088	317	482	PREDICTED: uncharacterized protein LOC101886088	XP_009298765	Gonad
tmprss2	1782	486	transmembrane protease serine 2	NP_001008623	Gonad
si:ch73-30l9.1	2162	665	PREDICTED: uncharacterized protein si:ch73-30l9.1	XP_001338892	Gonad
LOC100536992	864	507	PREDICTED: uncharacterized protein LOC100536992	XP_009301840	Gonad
si:ch211-117c9.2	470	757	solute carrier family 26 member 6-like	XP_685992	Gonad
LOC100333406	2602	892	zinc finger protein glis1 isoform x1	XP_009302153	Gonad
mmp24	291	606	matrix metalloproteinase-14 precursor	XP_699803	Gonad
fam84a	887	260	protein fam84a	NP_956912	Gonad
kcnh6a	588	856	potassium voltage-gated channel subfamily h member 6 isoform x4	XP_009297800	Gonad
mapk10	671	430	mitogen-activated protein kinase 10	NP_001032790	Gonad
LOC103908609	830	1937	PREDICTED: uncharacterized protein LOC103908609	XP_009291229	Gonad
LOC101886326	1172	240	fibulin-1 precursor	XP_005170710	Gonad
cers3b	600	183	ceramide synthase 3 isoform x1	XP_009291688	Gonad
LOC103911498	1905	1942	PREDICTED: uncharacterized protein LOC103911498	XP_009302184	Gonad
LOC101883188	454	700	PREDICTED: uncharacterized protein LOC101883188	XP_009299012	Gonad
otpa	549	319	homeobox protein orthopedia isoform x1	XP_005170306	Gonad
cyp2ad3	215	493	cytochrome p450 2j6	NP_001020725	Gonad
pnp6	1339	286	nucleoside phosphorylase-like	NP_991218	Gonad
hs3st2	1202	382	heparan sulfate glucosamine 3-o-sulfotransferase 3b1	NP_001074077	Gonad
LOC101884127	358	1954	PREDICTED: uncharacterized protein LOC101884127	XP_005156640	Gonad
si:dkey-28d5.13	1196	256	macrophage mannose receptor 1-like	NP_001103314	Gonad
LOC100537120	210	796	serine threonine-protein phosphatase with ef-hands 2-like isoform x1	XP_009300090	Gonad
krt8	253	520	type ii cytoskeletal 8	NP_956374	Gonad
epha6	769	1001	ephrin type-a receptor 6 isoform x1	XP_005159987	Gonad
cdkl5	693	887	cyclin-dependent kinase-like 5 isoform x2	XP_009304392	Gonad
g6fl	792	537	g6f-like isoform x2	NP_001182171	Gonad
st6galnac2	509	285	alpha-n-acetylgalactosaminide alpha- -sialyltransferase 2	NP_001164693	Gonad
LOC101882900	498	208	PREDICTED: uncharacterized protein LOC101882900 isoform X2	XP_009304994	Gonad
inhbb	571	393	inhibin beta b chain- partial	NP_571143	Gonad
hpcal4	236	191	visinin-like protein 1	XP_005159696	Gonad
cpne9	316	556	copine v	XP_009295327	Gonad
pax8	1793	448	paired box protein pax-8 isoform x2	XP_001339893	Gonad
gad1b	1184	566	glutamate decarboxylase 1-like	XP_009300379	Gonad
apnl	443	184	actinoporin-like protein	NP_001280600	Gonad
cpne2	429	545	copine-1 isoform x2	XP_005159173	Gonad
lhfpl4a	250	215	lipoma hmgic fusion partner-like 3 protein	XP_001922233	Gonad
LOC103911469	303	1346	PREDICTED: uncharacterized protein LOC103911469	XP_009302053	Gonad
ppme1	1613	377	protein phosphatase methylesterase 1	NP_956231	Gonad
si:ch211-206i14.	267	833	cadherin type e-cadherin precursor	XP_695998	Gonad
prf1.5	209	517	PREDICTED: uncharacterized protein LOC559384 isoform X1	XP_005167230	Gonad
sorcs1	279	965	vps10 domain-containing receptor partial	XP_009292319	Gonad
LOC103908814	302	1526	PREDICTED: uncharacterized protein LOC103908814	XP_009304260	Gonad
slc5a7a	421	558	high affinity choline transporter 1 isoform x1	XP_009290600	Gonad
pax1a	1197	359	paired box protein pax-1	NP_001074061	Gonad
slc8a4a	350	939	sodium calcium exchanger 1 isoform x1	XP_005161414	Gonad
nr1h4	927	483	bile acid receptor	NP_001002574	Gonad
clasp1b	2080	1300	PREDICTED: uncharacterized protein K02A2.6	XP_005158326	Gonad
scn8ab	263	1958	sodium voltage type alpha subunit a isoform x2	XP_005166129	Gonad
LOC100333972	1719	533	docking protein 3-like	XP_002664535	Gonad
intl2	402	341	intelectin 2 precursor	NP_001153013	Gonad
ifnphi1	739	179	interferon phi 1 precursor	NP_997523	Gonad
ttll9	1769	435	tubulin polyglutamylase ttll4 isoform x1	NP_001243693	Gonad
oprk1	817	434	kappa-type opioid receptor isoform x1	XP_005163478	Gonad
tmtops1b	411	448	multiple tissue opsin	XP_002666709	Gonad
bicd1a	521	840	protein bicaudal d homolog 1 isoform x4	XP_005156527	Gonad
dlx4a	1271	250	homeobox protein dlx1a isoform x1	XP_005164039	Gonad
LOC100333644	206	898	chloride channel protein 2 isoform x2	XP_009302319	Gonad
igsf9b	1685	1992	protein turtle homolog a isoform x1	XP_009302012	Gonad
LOC100332125	330	1298	tau-tubulin kinase 1-like isoform x3	XP_009304405	Gonad
si:dkey-237h12.3	1482	2710	teneurin-2 isoform x1	XP_009289487	Gonad
c1qtnf4	965	381	complement c1q tumor necrosis factor-related protein 4 isoform x1	XP_009301595	Gonad
slc7a10b	400	517	asc-type amino acid transporter 1	XP_687825	Gonad
slc4a8	1914	1105	electroneutral sodium bicarbonate exchanger 1 isoform x1	XP_685666	Gonad
nrxn1a	2723	1489	neurexin 1a isoform x9	XP_009304924	Gonad
lft1	863	358	lefty1 precursor	NP_571035	Gonad
trpm3	555	1723	transient receptor potential cation channel subfamily m member 3 isoform x5	XP_005171985	Gonad
LOC101885994	406	1449	PREDICTED: uncharacterized protein LOC101885994	XP_005173251	Gonad
slc2a15a	644	522	solute carrier family facilitated glucose transporter member 1	NP_001156013	Gonad
si:dkey-103g5.4	280	1143	PREDICTED: uncharacterized protein si:dkey-103g5.4 isoform X2	XP_009290001	Gonad
LOC103910165	981	840	PREDICTED: uncharacterized protein LOC103910165	XP_009297279	Gonad
nefma	1294	849	neurofilament medium polypeptide isoform 1	NP_001104684	Gonad
celf4	245	483	cugbp elav-like family member 4 isoform x5	XP_009293470	Gonad
abca12	642	5913	atp-binding cassette sub-family a member 12	XP_686632	Gonad
LOC101884588	228	304	cd209 antigen-like protein b	XP_009303562	Gonad
LOC100537840	671	772	e3 ubiquitin-protein ligase rnf213-like	XP_009296653	Gonad
LOC568600	848	4669	protocadherin fat 1 isoform x1	XP_009303578	Gonad
LOC101883929	439	1512	PREDICTED: uncharacterized protein LOC101883929	XP_005156768	Gonad
taar20a	351	352	trace amine-associated receptor 13c-like	XP_001920691	Gonad
hoxd9a	743	262	homeobox protein hox-d9a	NP_571201	Gonad
LOC103909784	907	1886	PREDICTED: uncharacterized protein LOC103909784	XP_009295344	Gonad
klhl15	401	613	kelch-like protein 15 isoform x3	XP_005162671	Gonad
LOC100537531	991	516	neuronal acetylcholine receptor subunit alpha-7-like isoform x2	XP_009289421	Gonad
LOC100536800	332	805	protocadherin beta-16-like	XP_009305936	Gonad
LOC100536821	260	1227	myelin transcription factor 1-like protein isoform x1	XP_009294926	Gonad
LOC100332864	264	400	zinc finger protein 271-like	XP_005171754	Gonad
si:ch211-125e6.1	203	135	c-type lectin domain family 19 member a precursor	XP_003199282	Gonad
LOC101883824	982	1548	PREDICTED: uncharacterized protein LOC101883824	XP_009299181	Gonad
LOC100535115	236	351	PREDICTED: uncharacterized protein LOC100535115 isoform X2	XP_009299241	Gonad
muc2	443	5511	mucin-2 isoform x4	XP_009301932	Gonad
LOC103910322	285	241	sentrin-specific protease 1-like	XP_009298005	Gonad
LOC103910965	302	1994	PREDICTED: uncharacterized protein LOC103910965	XP_009299228	Gonad
stox2a	266	1059	storkhead-box protein 2 isoform x1	XP_001922898	Gonad
fgf12a	1363	257	fibroblast growth factor 12 isoform x1	XP_005163295	Gonad
trim35-29	688	381	zinc-binding protein a33	NP_001007348	Gonad
LOC560919	343	1260	1-phosphatidylinositol -bisphosphate phosphodiesterase eta-2 isoform x2	XP_009304338	Gonad
LOC556622	1400	1027	transmembrane protein 132c isoform x2	XP_009299637	Gonad
pcdh17	2080	1137	protocadherin-17 isoform x1	XP_005155913	Gonad
derl3	345	247	derlin-3	NP_957197	Gonad
slc8a4a	642	939	solute carrier family 8 (sodium calcium exchanger) member 4a isoform x1	XP_005161414	Gonad
LOC571641	708	482	5-hydroxytryptamine receptor 3a-like	XP_009293684	Gonad
LOC100537186	769	1205	PREDICTED: uncharacterized protein LOC100537186	XP_009291038	Gonad
ncf2	365	500	neutrophil cytosol factor 2 isoform x1	NP_001103932	Gonad
pcdh8	1612	950	protocadherin-8 precursor	NP_571284	Gonad
zgc:163025	464	431	coagulation factor ix precursor	XP_009303368	Gonad
trim2a	746	520	tripartite motif containing 3b isoform x1	XP_005170947	Gonad
si:ch73-235d11.1	578	976	von willebrand factor a domain-containing protein 7-like	XP_009292084	Gonad
slc47a2	1008	590	multidrug and toxin extrusion protein 1-like	NP_001073648	Gonad
si:dkey-191m6.4	1107	696	rho gtpase-activating protein 22-like	XP_683216	Gonad
LOC103910820	997	439	PREDICTED: uncharacterized protein LOC103910820	XP_009299065	Gonad
or134-1	277	315	odorant family subfamily member 3 isoform x1	NP_001082920	Gonad
tspan1	1106	160	tetraspanin-18 isoform x1	XP_005166352	Gonad
adora2ab	1160	447	adenosine a2a receptor b isoform x1	XP_005161155	Gonad
crata	475	631	carnitine o-acetyltransferase	NP_001005587	Gonad
LOC100332592	429	615	sodium- and chloride-dependent gaba transporter 2-like	XP_002667408	Gonad
LOC103911267	543	440	PREDICTED: uncharacterized protein LOC103911267	XP_009300919	Gonad
cx44.1	787	391	gap junction alpha-3 protein isoform x1	NP_571884	Gonad
scg2b	1307	583	secretogranin-2 precursor	NP_001071216	Gonad
map3k12	277	897	mitogen-activated protein kinase kinase kinase 12 isoform x1	XP_005167446	Gonad
pvalb3	777	109	parvalbumin 6 isoform x1	XP_005169507	Gonad
LOC100331480	844	835	patched domain-containing protein 3-like	XP_002667290	Gonad
LOC103911594	1274	885	PREDICTED: uncharacterized protein LOC103911594	XP_009302691	Gonad
LOC100002566	548	676	nose resistant to fluoxetine protein 6-like	XP_009293501	Gonad
pde3a	1478	1117	cgmp-inhibited 3 -cyclic phosphodiesterase a isoform x3	XP_009298271	Gonad
LOC100148190	569	474	PREDICTED: uncharacterized protein LOC100148190	XP_001921235	Gonad
paqr8	352	352	membrane progestin receptor beta isoform x1	XP_009292975	Gonad
chrnb3a	275	467	cholinergic beta polypeptide 3a precursor	NP_957514	Gonad
tmtopsa	429	387	teleost multiple tissue opsin a	NP_001112371	Gonad
slc1a3b	740	537	solute carrier family 1 (glial high affinity glutamate transporter) member 3b isoform x1	XP_005169222	Gonad
si:dkey-60b12.4	895	440	vascular cell adhesion protein 1 precursor	XP_003197870	Gonad
LOC795847	697	460	PREDICTED: uncharacterized protein LOC795847 isoform X1	XP_001336116	Gonad
muc2	203	5681	mucin-2 isoform x1	XP_001919512	Gonad
ponzr2	698	129	cornifelin homolog b	XP_002663577	Gonad
si:ch73-96b22.2	233	835	cadherin-like protein 26	XP_700512	Gonad
arhgef38	287	548	rho guanine nucleotide exchange factor 38 isoform x2	XP_009289893	Gonad
LOC101885619	1115	1097	PREDICTED: uncharacterized protein LOC101885619	XP_005164417	Gonad
mtnr1al	545	318	melatonin receptor type 1b-b	NP_001153381	Gonad
zgc:92040	430	465	probable proline dehydrogenase 2	NP_001002391	Gonad
gdpd3a	373	315	glycerophosphodiester phosphodiesterase domain containing 1 like	NP_998366	Gonad
gabbr1b	461	993	gamma-aminobutyric acid type b receptor subunit 1 isoform x2	XP_003200653	Gonad
si:dkey-20i10.7	819	546	spindle and kinetochore associated complex subunit 3	XP_001336775	Gonad
LOC100330641	366	444	vitellogenin	XP_009294696	Gonad
LOC100535410	1138	845	transforming growth factor beta receptor type 3-like isoform x3	XP_009297626	Gonad
pde5ab	237	865	cgmp-specific 3 -cyclic phosphodiesterase isoform x2	XP_009301761	Gonad
slc29a4	376	518	equilibrative nucleoside transporter 4 isoform x1	XP_005164191	Gonad
lpar4	443	351	lysophosphatidic acid receptor 6	XP_001334713	Gonad
shox	427	285	short stature homeobox protein isoform 1	NP_001119883	Gonad
wu:fc46g06	371	215	PREDICTED: uncharacterized protein wu:fc46g06	XP_692549	Gonad
zgc:113232	279	637	uncharacterized protein LOC541546 isoform 2 precursor	NP_001120985	Gonad
igsf21a	569	470	immunoglobulin superfamily member 21 isoform 2 precursor	NP_001265250	Gonad
LOC103909061	411	440	PREDICTED: uncharacterized protein LOC103909061 isoform X1	XP_009291494	Gonad
cubn	799	3626	cub domain-containing protein 2	XP_002666724	Gonad
rdh8b	945	317	retinol dehydrogenase 8-like isoform x1	NP_957082	Gonad
zgc:172136	451	552	tyrosine-protein phosphatase non-receptor type 13 isoform x1	NP_001104657	Gonad
galr2a	1158	363	galanin receptor type 2-like	XP_002664053	Gonad
stx1b	237	288	syntaxin-1B	NP_571598	Gonad
kcnh5a	385	1093	potassium voltage-gated channel subfamily h member 5	NP_001263209	Gonad
prtfdc1	448	225	phosphoribosyltransferase domain-containing protein 1	XP_002666638	Gonad
lrrc24	404	594	leucine-rich repeat-containing protein 24 isoform x2	XP_694151	Gonad
neurog3	475	208	neurogenin 3 isoform x1	XP_005156788	Gonad
LOC101882944	325	1449	PREDICTED: uncharacterized protein LOC101882944	XP_005173251	Gonad
slc7a9	360	492	b( +)-type amino acid transporter 1	XP_695500	Gonad
hand2	569	208	basic helix-loop-helix transcription factor scleraxis-like	NP_571701	Gonad
LOC100537120	1184	339	serine threonine-protein phosphatase with ef-hands 2-like isoform x4	XP_009300093	Gonad
foxb1a	525	297	forkhead box protein b1	NP_571360	Gonad
abca4b	447	2305	retinal-specific atp-binding cassette transporter isoform x2	XP_005163385	Gonad
lrig1	890	1022	leucine-rich repeats and immunoglobulin-like domains protein 1 isoform x1	XP_688817	Gonad
and1	418	570	actinodin1 precursor	NP_001184183	Gonad
iqsec2	297	1101	iq motif and sec7 domain-containing protein 2 isoform x5	XP_005167296	Gonad
si:dkey-110c1.7	920	1787	protein unc-13 homolog a isoform x6	XP_009294566	Gonad
LOC100151344	488	393	dep domain-containing mtor-interacting isoform x1	XP_001922172	Gonad
fzd7a	534	559	frizzled class receptor 7a precursor	NP_571214	Gonad
LOC103909711	455	1886	PREDICTED: uncharacterized protein LOC103909711	XP_009295344	Gonad
si:ch73-212j7.1	719	1643	centrosomal protein of 170 kda protein b isoform x3	XP_005160386	Gonad
fam69b	483	432	protein fam69b precursor	NP_001122210	Gonad
nipal4	619	407	magnesium transporter nipa2	NP_001002664	Gonad
LOC103911210	1613	1996	PREDICTED: uncharacterized protein LOC103911210	XP_009300605	Gonad
zgc:136872	368	693	calpain-1 catalytic subunit-like isoform x1	XP_005170815	Gonad
slc6a4b	440	591	sodium-dependent serotonin transporter isoform x1	NP_001170930	Gonad
LOC103909746	387	1651	uncharacterized protein LOC103909746	XP_009295599	Gonad
gabra6b	351	444	gamma-aminobutyric acid receptor subunit alpha-5 isoform x1	XP_002667403	Gonad
slc5a9	353	657	sodium glucose cotransporter 4	NP_001107077	Gonad
LOC103909746	419	1651	thy-1 membrane glycoprotein isoform x2	XP_009295599	Gonad
il1rapl1b	522	700	interleukin-1 receptor accessory 1-a isoform x1	NP_001136054	Gonad
cacng2a	235	324	voltage-dependent calcium channel gamma-3 subunit-like	NP_956935	Gonad
tssk6	810	268	nuak family snf1-like kinase 1	NP_001038310	Gonad
gpr128	452	676	probable g-protein coupled receptor 128	XP_009294745	Gonad
grm4	947	705	metabotropic glutamate receptor 8-like isoform x1	XP_009300948	Gonad
apoda.2	254	189	apolipoprotein d-like precursor	NP_001188278	Gonad
gabrb2l	362	186	gamma-aminobutyric acid receptor subunit beta-2	XP_005174507	Gonad
hepacama	394	422	hepatic and glial cell adhesion molecule precursor	NP_001018526	Gonad
zgc:100868	244	654	serine protease 27-like	XP_005164187	Gonad
cmlc1	421	196	cardiac myosin light chain-1	NP_571767	Gonad
LOC101886441	290	387	PREDICTED: uncharacterized protein LOC101886441 isoform X3	XP_009292767	Gonad
trpm5	347	1160	transient receptor potential cation channel subfamily m member 5	NP_001121711	Gonad
cep170b	362	1510	centrosomal protein of 170 kda protein b	XP_009291040	Gonad
pax6a	1028	433	paired box protein pax-6 isoform x8	XP_009296159	Gonad
rgs7a	1044	459	regulator of g-protein signaling 7 isoform x2	NP_001002541	Gonad
LOC103908683	351	1357	PREDICTED: uncharacterized protein LOC103908683	XP_009301835	Gonad
si:dkey-108d22.4	384	4836	protein piccolo isoform x5	XP_009298506	Gonad
LOC103909591	803	206	PREDICTED: natterin-3-like	XP_009294631	Gonad
crygm5	556	177	gamma m5	NP_001007059	Gonad
LOC101882692	628	596	PREDICTED: uncharacterized protein LOC101882692	XP_009290021	Gonad
LOC101886753	1116	402	lymphoid-restricted membrane isoform x1	XP_005167143	Gonad
slc4a8	352	1085	electroneutral sodium bicarbonate exchanger 1 isoform x2	XP_009300875	Gonad
cp	462	1087	ceruloplasmin precursor	NP_571877	Gonad
lrrc4c	513	647	leucine-rich repeat-containing protein 4b	NP_001018583	Gonad
LOC557301	462	119	cocaine- and amphetamine-regulated transcript	XP_685429	Gonad
zgc:153142	312	92	upf0728 protein c10orf53 homolog	NP_001070807	Gonad
wnt2	486	350	protein wnt-5b isoform x1	NP_571025	Gonad
si:dkey-202l16.5	874	685	transmembrane channel-like protein 6	XP_005163977	Gonad
elmod1	504	203	elmo domain-containing protein 1 isoform x5	XP_009293612	Gonad
LOC101882198	215	1778	PREDICTED: uncharacterized protein LOC101882198	XP_005172123	Gonad
LOC103910187	307	1950	PREDICTED: uncharacterized protein LOC103910187	XP_009297323	Gonad
espn	419	897	espin isoform x2	XP_009302529	Gonad
opn1mw4	490	349	green-sensitive opsin-4	NP_571329	Gonad
macf1a	373	5637	microtubule-actin cross-linking factor 1 isoform x19	XP_005159728	Gonad
LOC562831	400	363	gamma-aminobutyric acid receptor subunit pi-like isoform x2	XP_009305889	Gonad
LOC101883176	516	894	PREDICTED: uncharacterized protein LOC101883176	XP_005167847	Gonad
LOC103908874	692	271	PREDICTED: uncharacterized protein LOC103908874	XP_009290237	Gonad
si:ch211-243g18.	314	428	type i keratin e7-like	NP_001038375	Gonad
nrg3	436	544	pro-neuregulin- membrane-bound isoform	XP_003199773	Gonad
sc:d0175	406	414	carcinoembryonic antigen-related cell adhesion molecule 8-like	NP_001091716	Gonad
LOC100537554	277	347	serine threonine-protein kinase dclk2-like	XP_009295466	Gonad
prph2b	339	342	photoreceptor outer segment membrane glycoprotein 2-like isoform x1	NP_571642	Gonad
si:dkey-242h9.3	671	665	PREDICTED: uncharacterized protein si:dkey-242h9.3 isoform X1	XP_005159209	Gonad
LOC101886657	621	291	PREDICTED: uncharacterized protein LOC101886657	XP_005159990	Gonad
si:dkeyp-9d4.5	257	654	sodium glucose cotransporter 5	XP_009304441	Gonad
glrbb	402	266	glycine receptor subunit beta isoform x2	XP_005157374	Gonad
zgc:152891	303	663	12-lipoxygenase	NP_001070178	Gonad
klhdc8b	469	359	kelch domain-containing protein 8b	XP_001339575	Gonad
pth1ra	409	536	parathyroid hormone 2 receptor	NP_571432	Gonad
endou2	457	282	poly -specific endoribonuclease-b	NP_001018398	Gonad
LOC100330775	450	797	PREDICTED: uncharacterized protein LOC100330775	XP_009299059	Gonad
serpine3	285	417	probable serpin e3 precursor	NP_001116709	Gonad
LOC101884101	757	598	PREDICTED: uncharacterized protein LOC101884101	XP_005158981	Gonad
LOC101885620	684	1936	PREDICTED: uncharacterized protein LOC101885620	XP_005155914	Gonad
LOC103911292	761	170	PREDICTED: uncharacterized protein LOC103911292 isoform X2	XP_009301056	Gonad
c9	519	280	complement component c9 precursor	NP_001019606	Gonad
rdh20	766	316	epidermal retinol dehydrogenase 2	XP_683600	Gonad
rh50	659	472	rh50-like protein isoform 1	NP_571622	Gonad
or119-2	755	314	odorant receptor isoform x1	XP_005157746	Gonad
mep1a.1	971	441	meprin alpha (paba peptide hydrolase) tandem duplicate 1 isoform x3	XP_009292996	Gonad
adra2db	481	415	dopamine receptor d2b isoform x1	NP_919346	Gonad
ceacam1	352	1025	carcinoembryonic antigen-related cell adhesion molecule 5 isoform x1	NP_001107266	Gonad
shisa6	623	275	protein shisa-6 homolog isoform x1	XP_003199594	Gonad
tmem63c	559	796	csc1-like protein 2	NP_001153308	Gonad
zic2a	664	445	zinc finger protein zic 2	NP_571633	Gonad
htr1aa	1379	398	5-hydroxytryptamine receptor 1a b	NP_001116793	Gonad
tmem178b	872	294	transmembrane protein 178b-like	NP_001002396	Gonad
cpo	331	363	carboxypeptidase a2 precursor	NP_001139101	Gonad
fsd1l	273	518	fsd1-like protein isoform x4	XP_005168734	Gonad
dlgap1a	240	1029	disks large-associated protein 1 isoform x1	XP_009296853	Gonad
LOC559232	299	242	regulator of g-protein signaling 9-binding	XP_005169975	Gonad
LOC557518	819	626	transketolase-like isoform x1	XP_009304503	Gonad
syne1b	968	8775	nesprin-1 isoform x3	XP_009291108	Gonad
slc26a3.1	421	745	solute carrier family 26 (anion exchanger) member 3	NP_001129155	Gonad
ncana	764	1125	neurocan core protein	XP_002661027	Gonad
fezf2	311	438	fez family zinc finger protein 2 isoform x1	XP_005155893	Gonad
fgg	296	431	fibrinogen-like protein 1	NP_998219	Gonad
slc5a9	450	583	sodium glucose cotransporter 4 isoform x1	XP_009302086	Gonad
si:dkey-202l22.3	597	377	prolactin-releasing peptide receptor	NP_001108620	Gonad
ifnphi2	604	181	interferon phi 2 precursor	NP_001104552	Gonad
lbx1a	443	184	transcription factor lbx1 isoform x2	XP_005156924	Gonad
LOC101883848	788	598	egf-like module-containing mucin-like hormone receptor-like 3	XP_009293387	Gonad
Fgf22	1124	162	fibroblast growth factor 22 precursor	NP_075793	Gonad
angpt4	259	496	angiopoietin-2 precursor	XP_005166327	Gonad
myo7aa	445	2179	unconventional myosin-viia	NP_694515	Gonad
mlphb	217	575	melanophilin isoform x2	XP_005168768	Gonad
plxna2	340	1902	plexin- partial	XP_689780	Gonad
ush1g	485	471	usher syndrome type-1g protein	XP_002661315	Gonad
enpep	486	951	glutamyl aminopeptidase	NP_001186660	Gonad
rab25a	343	210	ras-related protein rab-11b	NP_001008641	Gonad
oprd1a	346	374	opioid delta 1a isoform x1	XP_009292408	Gonad
chrnb1l	254	486	cholinergic beta 1 like	NP_001233249	Gonad
LOC556807	424	2902	cadherin-7 isoform x2	XP_001920988	Gonad
slc17a7a	908	582	vesicular glutamate transporter 1	NP_001092225	Gonad
chrna9	629	580	neuronal acetylcholine receptor subunit alpha-9-ii- partial	XP_001920894	Gonad
hoxa13b	784	289	homeobox protein hox-c11a	XP_005158012	Gonad
ryr1a	281	5063	ryanodine receptor 2	XP_009303777	Gonad
abca1b	363	2282	atp-binding sub-family a member 1b isoform x1	XP_005173137	Gonad
LOC100534757	410	532	PREDICTED: uncharacterized protein LOC100534757	XP_005158533	Gonad
LOC799259	850	587	high-affinity choline transporter 1-like	XP_001339635	Gonad
mmp19	487	417	matrix metalloproteinase-19	XP_009304055	Gonad
si:ch211-168k14.2	332	1060	phospholipase d1 isoform x2	XP_009303064	Gonad
i:dkey-246g23.4	575	457	solute carrier family member 6a isoform x1	XP_005169996	Gonad
lrrn1	384	717	leucine-rich repeat neuronal protein 3-like	NP_001124166	Gonad
scn1lab	951	1130	sodium channel protein type 2 subunit alpha isoform x1	XP_009300465	Gonad
pcdh2ab9	529	940	protocadherin 2 alpha b 5 precursor	NP_001009596	Gonad
LOC101887055	745	537	PREDICTED: uncharacterized protein LOC101887055	XP_009298139	Gonad
inpp5kb	545	526	inositol polyphosphate 5-phosphatase k isoform x2	XP_005155332	Gonad
mogat2	221	368	2-acylglycerol o-acyltransferase 2 isoform x1	XP_005172719	Gonad
si:dkey-121j17.5	566	679	cgmp-dependent protein kinase 1	XP_009292769	Gonad
ppp3cb	251	510	serine threonine-protein phosphatase 2b catalytic subunit alpha	XP_009305998	Gonad
tub	408	511	tubby protein homolog isoform x1	XP_009301456	Gonad
camk2a	225	478	calcium calmodulin-dependent protein kinase type ii subunit alpha	NP_001017741	Gonad
nav2	707	2365	neuron navigator 2 isoform x2	XP_002662837	Gonad
kcnip3b	366	259	kv channel interacting protein calsenilin isoform x2	XP_009303518	Gonad
LOC101884647	746	338	relaxin-3 receptor 1	XP_009304515	Gonad
LOC103908834	371	1585	PREDICTED: uncharacterized protein LOC103908834	XP_009290010	Gonad
zgc:194878	575	1193	uncharacterized protein LOC100192222	NP_001129728	Gonad
LOC559637	222	436	synaptotagmin-2-like isoform x1	XP_005166210	Gonad
si:ch211-81n22.1	325	229	probable n-acetyltransferase cml3	XP_001343904	Gonad
gpr22	317	418	probable g-protein coupled receptor 22	NP_001038230	Gonad
acer1	252	266	alkaline ceramidase 1 isoform x1	NP_001017603	Gonad
cldn2	282	270	claudin-14 isoform x1	XP_005170329	Gonad
slc16a7	267	465	si:ch211- isoform x1	NP_001032485	Gonad
crybb2	383	208	beta-crystallin b1	NP_001018138	Gonad
LOC571410	393	338	adenosine receptor a1-like isoform x2	XP_700086	Gonad
LOC103908645	388	545	PREDICTED: uncharacterized protein LOC103908645 isoform X1	XP_005171490	Gonad
or101-1	409	345	odorant family subfamily member 1 isoform x1	XP_009293935	Gonad
LOC101882605	275	231	kin of irre-like protein 3	XP_005173739	Gonad
wdr95	1713	864	wd repeat-containing protein 49-like isoform x2	XP_009290048	Gonad
sphk2	491	713	sphingosine kinase 2-like isoform x1	XP_009290771	Gonad
pcdh2g29	525	955	protocadherin 2 gamma 29 precursor	NP_001019372	Gonad
chrm5b	479	457	muscarinic acetylcholine receptor m5	NP_001025331	Gonad
avpr1a	254	379	arginine vasopressin receptor 1b	NP_001288043	Gonad
crygm7	273	174	gamma m7	NP_001018631	Gonad
map1ab	324	89	microtubule-associated protein 1a isoform x2	XP_005163095	Gonad
LOC103912035	575	389	PREDICTED: uncharacterized protein LOC103912035 isoform X1	XP_009291506	Gonad
agxtb	302	423	alanine-glyoxylate aminotransferase b	NP_998327	Gonad
sox1a	517	336	transcription factor sox-1a	NP_001002483	Gonad
ankrd34bb	280	548	ankyrin repeat domain-containing protein 34c	XP_005171952	Gonad
LOC103908651	227	348	lrr and pyd domains-containing protein 12-like	XP_003198602	Gonad
gucy2f	308	1103	olfactory guanylyl cyclase gc-d isoform x1	XP_009289889	Gonad
rp1	264	2130	oxygen-regulated protein 1	XP_005163510	Gonad
LOC572042	235	604	homeodomain-interacting protein kinase 1 isoform x4	XP_009295332	Gonad
alx4b	215	364	homeobox protein aristaless-like 4	NP_001082826	Gonad
allc	293	343	allantoicase isoform x1	XP_005160731	Gonad
LOC100537066	279	1197	PREDICTED: uncharacterized protein LOC100537066	XP_003198382	Gonad
dync1i2b	395	645	cytoplasmic intermediate chain 2a	XP_009300385	Gonad
LOC103908670	310	594	piggybac transposable element-derived protein 3-like	XP_005172806	Gonad
ubap1l	216	399	ubiquitin-associated protein 1-like isoform x2	XP_002667041	Gonad
abcg2b	294	618	atp-binding sub-family g member 2c isoform x1	NP_001034155	Gonad
taok2b	2986	1121	serine threonine-protein kinase tao3 isoform x1	XP_009304680	Gonad
LOC103911835	502	1526	PREDICTED: uncharacterized protein LOC103911835	XP_009304260	Gonad
csmd3	344	3558	cub and sushi domain-containing protein 3	XP_003200688	Gonad
nuclease harbi1	553	351	nuclease harbi1	NP_001122281	Gonad
LOC103909127	1214	249	zinc finger protein gfi-1b-like	XP_009291819	Gonad
LOC103910725	1121	1920	PREDICTED: uncharacterized protein LOC103910725	XP_009298956	Gonad
LOC100537259	442	673	g2 m phase-specific e3 ubiquitin-protein ligase-like isoform x1	XP_009289656	Gonad
LOC103910221	916	1405	PREDICTED: uncharacterized protein LOC103910221	XP_009297510	Gonad
kcnd1	2373	632	potassium voltage-gated channel subfamily d member 1 isoform x1	XP_005166764	Gonad
si:ch73-335m24.5	1417	639	sodium potassium calcium exchanger 4 isoform x1	XP_009289475	Gonad
LOC101884607	674	170	zinc finger bed domain-containing protein 4-like	XP_005171509	Gonad
si:dkey-40g16.6	1048	504	l-amino-acid oxidase isoform x2	XP_009289997	Gonad
LOC103912044	1172	570	zinc finger bed domain-containing protein 1-like	XP_009305881	Gonad
LOC100332501	1562	530	sterile alpha motif domain-containing protein 3-like	XP_005163654	Gonad
LOC103910966	1114	1953	PREDICTED: uncharacterized protein LOC103910966	XP_009299230	Gonad
cacng5b	1567	275	voltage-dependent calcium channel gamma-5 subunit-like	XP_002661320	Gonad
si:dkey-15h8.10	1566	505	PREDICTED: uncharacterized protein si:dkey-15h8.10	XP_005161626	Gonad
slitrk3	1980	871	slit and ntrk-like protein 5	XP_009299320	Gonad
nat8l	1100	282	probable n-acetyltransferase camello	NP_001077308	Gonad
LOC101882462	1578	739	PREDICTED: uncharacterized protein LOC101882462	XP_009294974	Gonad
LOC103911835	1002	1526	line-1 type transposase domain-containing protein 1	XP_009304260	Gonad
fam135b	2348	1475	protein fam135b	XP_001343106	Gonad
LOC103908808	249	429	PREDICTED: uncharacterized protein F54H12.2-like	XP_009289794	Gonad
LOC100333391	2888	1312	PREDICTED: uncharacterized protein K02A2.6-like	XP_002663225	Gonad
or122-2	1295	307	odorant family subfamily member 1	NP_571205	Gonad
LOC103911140	488	1137	PREDICTED: uncharacterized protein LOC103911140 isoform X1	XP_009300232	Gonad
LOC100005466	330	545	thap domain-containing protein 6-like	XP_005165854	Gonad
LOC100329660	477	3279	protein bassoon-like isoform x1	XP_005155960	Gonad
LOC101883768	1931	641	PREDICTED: uncharacterized protein LOC101883768	XP_005157825	Gonad
LOC103911666	326	840	PREDICTED: uncharacterized protein LOC103911666	XP_009303067	Gonad
LOC101882612	761	479	PREDICTED: uncharacterized protein LOC101882612	XP_009299057	Gonad
syne1b	1176	8816	nesprin-1 isoform x1	XP_009291106	Gonad
tfap2d	394	426	transcription factor ap-2-delta isoform x1	XP_005160944	Gonad
cacna1ab	384	1815	voltage-dependent p q-type calcium channel subunit alpha-1a isoform x10	XP_009304418	Gonad
LOC101884910	1438	630	PREDICTED: uncharacterized protein LOC101884910	XP_009294215	Gonad
LOC565454	1068	880	PREDICTED: uncharacterized protein LOC565454 isoform X2	XP_009306059	Gonad
syne1b	1028	8798	nesprin-1 isoform x4	XP_009291109	Gonad
plxna2	443	1902	plexin-a4 isoform x1	XP_689780	Gonad
snph	707	646	syntaphilin isoform x1	XP_698476	Gonad
cbln4	752	199	cerebellin-2 isoform x1	NP_001103861	Gonad
LOC103911222	369	449	PREDICTED: uncharacterized protein LOC103911222	XP_009300613	Gonad
LOC101883029	417	1913	PREDICTED: uncharacterized protein LOC101883029	XP_005160926	Gonad
LOC101884727	707	1912	PREDICTED: uncharacterized protein LOC101884727	XP_009292265	Gonad
syne1b	603	8813	nesprin-1 isoform x2	XP_009291107	Gonad
LOC101886631	1704	786	zinc finger mym-type protein 1-like	XP_005167577	Gonad
LOC103911107	394	625	general transcription factor ii-i repeat domain-containing protein 2-like	XP_009300010	Gonad
LOC100333395	463	1547	PREDICTED: uncharacterized protein LOC100333395	XP_009290667	Gonad
or115-12	383	312	olfactory receptor 146-like	NP_001032482	Gonad
LOC101885400	398	456	PREDICTED: uncharacterized protein LOC101885400	XP_005173860	Gonad
LOC103909404	684	1387	thy-1 membrane glycoprotein isoform x1	XP_009293363	Gonad
lrrc7	1130	1500	leucine-rich repeat-containing protein 7 isoform x8	XP_009300719	Gonad
trpc6a	628	874	short transient receptor potential channel 6 isoform x1	XP_005161247	Gonad
slc10a1	399	285	sodium bile acid cotransporter isoform x1	XP_009293047	Gonad
cacna1i	789	2104	voltage-dependent t-type calcium channel subunit alpha-1i	XP_009297749	Gonad
LOC100535568	271	796	protocadherin alpha-c2-like	XP_009305940	Gonad
tfap2d	818	426	visual pigment-like receptor peropsin	XP_005160944	Gonad
rrh	495	334	visual pigment-like receptor peropsin	NP_001004654	Gonad
syne1b	828	8813	potassium voltage-gated channel subfamily a member 2 isoform x1	XP_009291107	Gonad
LOC103908739	618	802	potassium voltage-gated channel subfamily a member 2 isoform x1	XP_009305939	Gonad
cacna1i	439	2104	titin isoform x24	XP_009297749	Gonad
ttna	250	22785	titin isoform x24	XP_009303221	Muscle
nmrk2	368	198	nicotinamide riboside kinase 2 isoform x1	XP_005163698	Muscle
obsl1a	316	2185	obscurin-like protein 1 isoform x1	XP_005166286	Muscle
mical3a	236	2170	protein-methionine sulfoxide oxidase mical3a isoform x1	XP_009291747	Muscle
nt5c1aa	453	384	cytosolic 5 -nucleotidase 1a	XP_005159690	Muscle
slc22a7b.1	392	546	solute carrier family 22 member 7-like	XP_005158747	Muscle
LOC562793	1112	544	lim domain-containing protein 1 isoform x1	XP_691259	Muscle
pkmb	373	530	pyruvate kinase isozymes m1 m2	NP_001003488	Muscle
cacng6a	257	277	voltage-dependent calcium channel gamma-6 subunit isoform x1	XP_005159462	Muscle
ttna	357	31515	titin isoform x3	XP_009303200	Muscle
slc22a4	251	553	solute carrier family 22 member 4	NP_957143	Muscle
LOC101885033	650	112	proline-rich transmembrane protein 2-like	XP_005167443	Muscle
col10a1a	1210	655	collagen alpha-1 chain precursor	NP_001077296	Muscle
flncb	278	2732	filamin-c isoform x4	XP_009298483	Muscle
opn1sw2	321	354	opsin- short-wave-sensitive 2	NP_571267	Muscle
ttna	254	22785	titin isoform x24	XP_009303221	Muscle
ttnb	388	29256	titin isoform x1	XP_009303191	Muscle
ttna	288	30967	titin isoform x15	XP_009303212	Muscle
has2	339	552	hyaluronan synthase 2	NP_705936	Muscle
pth1b	338	99	parathyroid hormone	NP_998114	Muscle
