# Supplementary material for: De novo transcriptome sequencing and analysis of male, pseudo-male and female yellow perch, Perca flavescens
Source: PLoS One. 2017 Feb 3;12(2):e0171187. doi: 10.1371/journal.pone.0171187 (PMC5291366; doi:10.1371/journal.pone.0171187)
Supplement: S7 Table — (XLSX) [file pone.0171187.s007.xlsx]

## Sheet: Sheet1
S7 Table. The Enzymes and related pathways involved in muscles and gonads in yellow perch.
Tissue	Pathways	Enzyme code	Enzyme name	Nunmber of hits
Muscles	Metabolic pathways			4
		EC:2.4.1.1	starch phosphorylase
		EC:2.7.1.40	pyruvate kinase
		EC:3.1.3.5	5'-nucleotidase
		EC:5.3.1.9	glucose-6-phosphate isomerase
	Biosynthesis of secondary metabolites			4
		EC:2.4.1.1	starch phosphorylase
		EC:2.7.1.40	pyruvate kinase
		EC:3.1.3.5	5'-nucleotidase
		EC:5.3.1.9	glucose-6-phosphate isomerase
	Starch and sucrose metabolism			2
		EC:2.4.1.1	starch phosphorylase
		EC:5.3.1.9	glucose-6-phosphate isomerase
	Glycolysis / Gluconeogenesis			2
		EC:2.7.1.40	pyruvate kinase
		EC:5.3.1.9	glucose-6-phosphate isomerase
	Purine metabolism			2
		EC:2.7.1.40	pyruvate kinase
		EC:3.1.3.5	5'-nucleotidase
	Carbon metabolism			2
		EC:2.7.1.40	pyruvate kinase
		EC:5.3.1.9	glucose-6-phosphate isomerase
	Microbial metabolism in diverse environments			2
		EC:2.7.1.40	pyruvate kinase
		EC:5.3.1.9	glucose-6-phosphate isomerase
	Viral carcinogenesis			1
		EC:2.7.1.40	pyruvate kinase
	Pyrimidine metabolism			1
		EC:3.1.3.5	5'-nucleotidase
	Insulin signaling pathway			1
		EC:2.4.1.1	starch phosphorylase
	Hypertrophic cardiomyopathy (HCM)			1
		EC:2.7.11.1	titin
	Nicotinate and nicotinamide metabolism			1
		EC:3.1.3.5	5'-nucleotidase
	Pentose phosphate pathway			1
		EC:5.3.1.9	glucose-6-phosphate isomerase
	Amino sugar and nucleotide sugar metabolism			1
		EC:5.3.1.9	glucose-6-phosphate isomerase
	Type II diabetes mellitus			1
		EC:2.7.1.40	pyruvate kinase
	Pyruvate metabolism			1
		EC:2.7.1.40	pyruvate kinase
	Dilated cardiomyopathy			1
		EC:2.7.11.1	titin
	Biosynthesis of amino acids			1
		EC:2.7.1.40	pyruvate kinase
Gonads	Metabolic pathways			14
		EC:2.1.1.28	phenylethanolamine N-methyltransferase
		EC:2.2.1.1	transketolase
		EC:2.4.2.8	hypoxanthine phosphoribosyltransferase
		EC:3.1.3.5	5'-nucleotidase
		EC:4.1.1.15	glutamate decarboxylase
		EC:1.4.3.2	L-amino-acid oxidase
		EC:2.4.2.1	purine-nucleoside phosphorylase
		EC:2.3.1.24	ceramide synthetase
		EC:2.7.1.91	sphingosine kinase
		EC:1.14.14.1	cytochrome P450, family 2, subfamily J
		EC:1.1.1.-	retinol dehydrogenase 8
		EC:1.5.-.-	hydroxyproline oxidase
		EC:3.5.1.23	neutral ceramidase
		EC:2.3.1.17	aspartate N-acetyltransferase
	Biosynthesis of secondary metabolites			5
		EC:2.2.1.1	transketolase
		EC:2.4.2.8	hypoxanthine phosphoribosyltransferase
		EC:3.1.3.5	5'-nucleotidase
		EC:4.1.1.15	glutamate decarboxylase
		EC:2.4.2.1	purine-nucleoside phosphorylase
	Microbial metabolism in diverse environments			1
		EC:2.2.1.1	transketolase
	Carbon metabolism			1
		EC:2.2.1.1	transketolase
	Biosynthesis of amino acids			1
		EC:2.2.1.1	transketolase
	Pentose phosphate pathway			1
		EC:2.2.1.1	transketolase
	Butanoate metabolism			1
		EC:4.1.1.15	glutamate decarboxylase
	Carbon fixation in photosynthetic organisms			1
		EC:2.2.1.1	transketolase
	Glycerolipid metabolism			1
		EC:2.3.1.22	2-acylglycerol O-acyltransferase 2
	Sphingolipid metabolism			3
		EC:2.3.1.24	ceramide synthetase
		EC:2.7.1.91	sphingosine kinase
		EC:3.5.1.23	neutral ceramidase
	Arachidonic acid metabolism			1
		EC:1.14.14.1	cytochrome P450, family 2, subfamily J
	Linoleic acid metabolism			1
		EC:1.14.14.1	cytochrome P450, family 2, subfamily J
	Purine metabolism			6
		EC:2.4.2.8	hypoxanthine phosphoribosyltransferase
		EC:3.1.3.5	5'-nucleotidase
		EC:2.4.2.1	purine-nucleoside phosphorylase
		EC:4.6.1.2	guanylate cyclase 2D/E/F
		EC:3.1.4.17	cGMP-inhibited 3',5'-cyclic phosphodiesterase
		EC:3.1.4.35	high affinity cGMP-specific 3',5'-cyclic phosphodiesterase 9
	Pyrimidine metabolism			2
		EC:3.1.3.5	E3.1.3.5; 5'-nucleotidase
		EC:2.4.2.1	purine-nucleoside phosphorylase
	Alanine, aspartate and glutamate metabolism			3
		EC:4.1.1.15	glutamate decarboxylase
		EC:1.4.3.2	L-amino-acid oxidase
		EC:2.3.1.17	aspartate N-acetyltransferase
	Cysteine and methionine metabolism			1
		EC:1.4.3.2	L-amino-acid oxidase
	leucine and isoleucine degradation			1
		EC:1.4.3.2	L-amino-acid oxidase
	Lysine degradation			1
		EC:2.1.1.43	histone-lysine N-methyltransferase SETD8
	Arginine and proline metabolism			1
		EC:1.5.-.-	hydroxyproline oxidase
	Tyrosine metabolism			2
		EC:2.1.1.28	phenylethanolamine N-methyltransferase
		EC:1.4.3.2	L-amino-acid oxidase
	Phenylalanine metabolism			1
		EC:1.4.3.2	L-amino-acid oxidase
	Tryptophan metabolism			1
		EC:1.4.3.2	L-amino-acid oxidase
	Phenylalanine, tyrosine and tryptophan biosynthesis			1
		EC:1.4.3.2	L-amino-acid oxidase
	beta-Alanine metabolism			1
		EC:4.1.1.15	glutamate decarboxylase
	Taurine and hypotaurine metabolism			1
		EC:4.1.1.15	glutamate decarboxylase
	Glycosaminoglycan biosynthesis - heparan sulfate / heparin			1
		EC:2.8.2.29	[heparan sulfate]-glucosamine 3-sulfotransferase 2
	Nicotinate and nicotinamide metabolism			2
		EC:3.1.3.5	5'-nucleotidase
		EC:2.4.2.1	purine-nucleoside phosphorylase
	Retinol metabolism			2
		EC:1.1.1.-	retinol dehydrogenase 8
		EC:1.1.1.105	all-trans-retinol dehydrogenase (NAD+)
	Porphyrin and chlorophyll metabolism			1
		EC:1.16.3.1	hephaestin
	Biosynthesis of ansamycins			1
		EC:2.2.1.1	transketolase
	Isoquinoline alkaloid biosynthesis			1
		EC:1.4.3.2	L-amino-acid oxidase
	Drug metabolism - other enzymes			1
		EC:2.4.2.8	hypoxanthine phosphoribosyltransferase
	Spliceosome			1
		EC:3.6.4.13	ATP-dependent RNA helicase DHX8/PRP22
	Protein processing in endoplasmic reticulum			2
		EC:2.7.11.24	c-Jun N-terminal kinase
	Ras signaling pathway			4
		EC:2.7.11.24	c-Jun N-terminal kinase
	MAPK signaling pathway			11
		EC:3.1.3.16	serine/threonine-protein phosphatase 2B catalytic subunit
		EC:2.7.11.24	c-Jun N-terminal kinase
		EC:2.7.11.30	TGF-beta receptor type-1
	ErbB signaling pathway			3
		EC:2.7.11.24	c-Jun N-terminal kinase
		EC:2.7.11.17	calcium/calmodulin-dependent protein kinase (CaM kinase) II
	Wnt signaling pathway			6
		EC:3.1.3.16	serine/threonine-protein phosphatase 2B catalytic subunit
		EC:2.7.11.24	c-Jun N-terminal kinase
		EC:2.7.11.17	calcium/calmodulin-dependent protein kinase (CaM kinase) II
	TGF-beta signaling pathway			3
		EC:2.7.11.30	TGF-beta receptor type-1
	Hippo signaling pathway			5
		EC:2.7.11.30	TGF-beta receptor type-1
	VEGF signaling pathway			2
		EC:3.1.3.16	serine/threonine-protein phosphatase 2B catalytic subunit
		EC:2.7.1.91	sphingosine kinase
	TNF signaling pathway			2
		EC:2.7.11.24	c-Jun N-terminal kinase
	HIF-1 signaling pathway			4
		EC:2.7.11.17	calcium/calmodulin-dependent protein kinase (CaM kinase) II
	FoxO signaling pathway			2
		EC:2.7.11.24	c-Jun N-terminal kinase
		EC:2.7.11.30	TGF-beta receptor type-1
	Calcium signaling pathway			11
		EC:3.1.3.16	serine/threonine-protein phosphatase 2B catalytic subunit
		EC:2.7.11.17	calcium/calmodulin-dependent protein kinase (CaM kinase) II
		EC:2.7.1.91	sphingosine kinase
	cAMP signaling pathway			11
		EC:2.7.11.24	c-Jun N-terminal kinase
		EC:2.7.11.17	calcium/calmodulin-dependent protein kinase (CaM kinase) II
		EC:3.1.4.17	cGMP-inhibited 3',5'-cyclic phosphodiesterase
	cGMP-PKG signaling pathway			5
		EC:3.1.3.16	serine/threonine-protein phosphatase 2B catalytic subunit
		EC:3.1.4.17	cGMP-inhibited 3',5'-cyclic phosphodiesterase
	PI3K-Akt signaling pathway			4
		EC:3.1.3.16	PH domain and leucine-rich repeat-containing protein phosphatase
	Neuroactive ligand-receptor interaction			19
		EC:2.7.11.30	TGF-beta receptor type-1
	Endocytosis			1
		EC:2.7.11.30	TGF-beta receptor type-1
	Peroxisome			1
		EC:6.2.1.- 6.2.1.3	solute carrier family 27 (fatty acid transporter), member 2
	Oocyte meiosis			2
		EC:3.1.3.16	serine/threonine-protein phosphatase 2B catalytic subunit
		EC:2.7.11.17	calcium/calmodulin-dependent protein kinase (CaM kinase) II
	Apoptosis			2
		EC:3.1.3.16	serine/threonine-protein phosphatase 2B catalytic subunit
	Focal adhesion			1
		EC:2.7.11.24	c-Jun N-terminal kinase
	Adherens junction			1
		EC:2.7.11.30	TGF-beta receptor type-1
	Toll-like receptor signaling pathway			2
		EC:2.7.11.24	c-Jun N-terminal kinase
	NOD-like receptor signaling pathway			1
		EC:2.7.11.24	c-Jun N-terminal kinase
	RIG-I-like receptor signaling pathway			1
		EC:2.7.11.24	c-Jun N-terminal kinase
	Natural killer cell mediated cytotoxicity			2
		EC:3.1.3.16	serine/threonine-protein phosphatase 2B catalytic subunit
	T cell receptor signaling pathway			1
		EC:3.1.3.16	serine/threonine-protein phosphatase 2B catalytic subunit
	B cell receptor signaling pathway			1
		EC:3.1.3.16	serine/threonine-protein phosphatase 2B catalytic subunit
	Fc epsilon RI signaling pathway			1
		EC:2.7.11.24	c-Jun N-terminal kinase
	Fc gamma R-mediated phagocytosis			2
		EC:2.7.1.91	SPHK; sphingosine kinase
	Insulin secretion			4
		EC:2.7.11.17	calcium/calmodulin-dependent protein kinase (CaM kinase) II
	Insulin signaling pathway			3
		EC:2.7.11.24	c-Jun N-terminal kinase
		EC:3.1.4.17	cGMP-inhibited 3',5'-cyclic phosphodiesterase
	Adipocytokine signaling pathway			2
		EC:2.7.11.24	c-Jun N-terminal kinase
	PPAR signaling pathway			1
		EC:6.2.1.- 6.2.1.3	solute carrier family 27 (fatty acid transporter), member 2
	GnRH signaling pathway			3
		EC:2.7.11.24	c-Jun N-terminal kinase
		EC:2.7.11.17	calcium/calmodulin-dependent protein kinase (CaM kinase) II
	Ovarian steroidogenesis			1
		EC:1.14.14.1	cytochrome P450, family 2, subfamily J
	Progesterone-mediated oocyte maturation			2
		EC:2.7.11.24	c-Jun N-terminal kinase
		EC:3.1.4.17	cGMP-inhibited 3',5'-cyclic phosphodiesterase
	Prolactin signaling pathway			1
		EC:2.7.11.24	c-Jun N-terminal kinase
	Oxytocin signaling pathway			7
		EC:3.1.3.16	serine/threonine-protein phosphatase 2B catalytic subunit
		EC:2.7.11.17	calcium/calmodulin-dependent protein kinase (CaM kinase) II
	Renin-angiotensin system			1
		EC:3.4.11.7	glutamyl aminopeptidase
	Adrenergic signaling in cardiomyocytes			5
		EC:2.7.11.17	calcium/calmodulin-dependent protein kinase (CaM kinase) II
	Gastric acid secretion			1
		EC:2.7.11.17	calcium/calmodulin-dependent protein kinase (CaM kinase) II
	Protein digestion and absorption			3
		EC:3.4.24.18	meprin A
	Fat digestion and absorption			1
		EC:2.3.1.22	2-acylglycerol O-acyltransferase 2
	Mineral absorption			2
		EC:1.16.3.1	hephaestin
	Glutamatergic synapse			9
		EC:3.1.3.16	serine/threonine-protein phosphatase 2B catalytic subunit
	GABAergic synapse			8
		EC:4.1.1.15	glutamate decarboxylase
	Cholinergic synapse			6
		EC:2.7.11.17	calcium/calmodulin-dependent protein kinase (CaM kinase) II
	Dopaminergic synapse			6
		EC:3.1.3.16	serine/threonine-protein phosphatase 2B catalytic subunit
		EC:2.7.11.24	c-Jun N-terminal kinase
		EC:2.7.11.17	calcium/calmodulin-dependent protein kinase (CaM kinase) II
	Serotonergic synapse			6
		EC:1.14.14.1	cytochrome P450, family 2, subfamily J
	Long-term potentiation			2
		EC:3.1.3.16	serine/threonine-protein phosphatase 2B catalytic subunit
		EC:2.7.11.17	calcium/calmodulin-dependent protein kinase (CaM kinase) II
	Retrograde endocannabinoid signaling			9
		EC:2.7.11.24	c-Jun N-terminal kinase
	Phototransduction			2
		EC:4.6.1.2	guanylate cyclase 2D/E/F
	Olfactory transduction			3
		EC:2.7.11.17	calcium/calmodulin-dependent protein kinase (CaM kinase) II
	Inflammatory mediator regulation of TRP channels			3
		EC:2.7.11.24	c-Jun N-terminal kinase
		EC:2.7.11.17	calcium/calmodulin-dependent protein kinase (CaM kinase) II
		EC:1.14.14.1	cytochrome P450, family 2, subfamily J
	Axon guidance			4
		EC:3.1.3.16	serine/threonine-protein phosphatase 2B catalytic subunit
		EC:2.7.10.1	Eph receptor A6
	Osteoclast differentiation			3
		EC:3.1.3.16	serine/threonine-protein phosphatase 2B catalytic subunit
		EC:2.7.11.24	c-Jun N-terminal kinase
		EC:2.7.11.30	TGF-beta receptor type-1
	Circadian entrainment			6
		EC:2.7.11.17	calcium/calmodulin-dependent protein kinase (CaM kinase) II
