# Supplementary material for: De novo transcriptome sequencing and analysis of male, pseudo-male and female yellow perch, Perca flavescens
Source: PLoS One. 2017 Feb 3;12(2):e0171187. doi: 10.1371/journal.pone.0171187 (PMC5291366; doi:10.1371/journal.pone.0171187)
Supplement: S1 File — (ZIP) [file pone.0171187.s010.zip]

Archive with 1 entries (1 files):
- S1 File.vcf
