# Supplementary material for: De novo transcriptome sequencing and analysis of male, pseudo-male and female yellow perch, Perca flavescens
Source: PLoS One. 2017 Feb 3;12(2):e0171187. doi: 10.1371/journal.pone.0171187 (PMC5291366; doi:10.1371/journal.pone.0171187)
Supplement: S1 File — (ZIP) [file pone.0171187.s010.zip › S1 File.vcf]

##fileformat=VCFv4.2
##FILTER=<ID=LowQual,Description="Low quality">
##FORMAT=<ID=AD,Number=.,Type=Integer,Description="Allelic depths for the ref and alt alleles in the order listed">
##FORMAT=<ID=DP,Number=1,Type=Integer,Description="Approximate read depth (reads with MQ=255 or with bad mates are filtered)">
##FORMAT=<ID=GQ,Number=1,Type=Integer,Description="Genotype Quality">
##FORMAT=<ID=GT,Number=1,Type=String,Description="Genotype">
##FORMAT=<ID=PL,Number=G,Type=Integer,Description="Normalized, Phred-scaled likelihoods for genotypes as defined in the VCF specification">
##GATKCommandLine.UnifiedGenotyper=<ID=UnifiedGenotyper,Version=3.5-0-g36282e4,Date="Fri May 20 09:06:32 EDT 2016",Epoch=1463749592809,CommandLineOptions="analysis_type=UnifiedGenotyper input_file=[YP.RG_0x2=.bam] showFullBamList=false read_buffer_size=null phone_home=AWS gatk_key=null tag=NA read_filter=[MappingQuality] disable_read_filter=[] intervals=null excludeIntervals=null interval_set_rule=UNION interval_merging=ALL interval_padding=0 reference_sequence=reference.fa nonDeterministicRandomSeed=false disableDithering=false maxRuntime=-1 maxRuntimeUnits=MINUTES downsampling_type=BY_SAMPLE downsample_to_fraction=null downsample_to_coverage=250 baq=OFF baqGapOpenPenalty=40.0 refactor_NDN_cigar_string=false fix_misencoded_quality_scores=false allow_potentially_misencoded_quality_scores=false useOriginalQualities=false defaultBaseQualities=-1 performanceLog=null BQSR=null quantize_quals=0 static_quantized_quals=null round_down_quantized=false disable_indel_quals=false emit_original_quals=false preserve_qscores_less_than=6 globalQScorePrior=-1.0 validation_strictness=SILENT remove_program_records=false keep_program_records=false sample_rename_mapping_file=null unsafe=null disable_auto_index_creation_and_locking_when_reading_rods=false no_cmdline_in_header=false sites_only=false never_trim_vcf_format_field=false bcf=false bam_compression=null simplifyBAM=false disable_bam_indexing=false generate_md5=false num_threads=1 num_cpu_threads_per_data_thread=1 num_io_threads=0 monitorThreadEfficiency=false num_bam_file_handles=null read_group_black_list=null pedigree=[] pedigreeString=[] pedigreeValidationType=STRICT allow_intervals_with_unindexed_bam=false generateShadowBCF=false variant_index_type=DYNAMIC_SEEK variant_index_parameter=-1 reference_window_stop=0 logging_level=INFO log_to_file=null help=false version=false genotype_likelihoods_model=BOTH pcr_error_rate=1.0E-4 computeSLOD=false pair_hmm_implementation=LOGLESS_CACHING min_base_quality_score=30 max_deletion_fraction=0.05 min_indel_count_for_genotyping=5 min_indel_fraction_per_sample=0.25 indelGapContinuationPenalty=10 indelGapOpenPenalty=45 indelHaplotypeSize=80 indelDebug=false ignoreSNPAlleles=false allReadsSP=false ignoreLaneInfo=false reference_sample_calls=(RodBinding name= source=UNBOUND) reference_sample_name=null min_quality_score=1 max_quality_score=40 site_quality_prior=20 min_power_threshold_for_calling=0.95 annotateNDA=false heterozygosity=0.001 indel_heterozygosity=1.25E-4 standard_min_confidence_threshold_for_calling=30.0 standard_min_confidence_threshold_for_emitting=30.0 max_alternate_alleles=1 input_prior=[] sample_ploidy=2 genotyping_mode=DISCOVERY alleles=(RodBinding name= source=UNBOUND) contamination_fraction_to_filter=0.0 contamination_fraction_per_sample_file=null p_nonref_model=null exactcallslog=null output_mode=EMIT_VARIANTS_ONLY allSitePLs=false dbsnp=(RodBinding name= source=UNBOUND) comp=[] out=/mnt/data0/data/wang_data/Leon/LYH_RNA/plosone/GATK.vcf onlyEmitSamples=[] debug_file=null metrics_file=null annotation=[] excludeAnnotation=[] min_mapping_quality_score=60 filter_reads_with_N_cigar=false filter_mismatching_base_and_quals=false filter_bases_not_stored=false">
##INFO=<ID=AC,Number=A,Type=Integer,Description="Allele count in genotypes, for each ALT allele, in the same order as listed">
##INFO=<ID=AF,Number=A,Type=Float,Description="Allele Frequency, for each ALT allele, in the same order as listed">
##INFO=<ID=AN,Number=1,Type=Integer,Description="Total number of alleles in called genotypes">
##INFO=<ID=BaseQRankSum,Number=1,Type=Float,Description="Z-score from Wilcoxon rank sum test of Alt Vs. Ref base qualities">
##INFO=<ID=DP,Number=1,Type=Integer,Description="Approximate read depth; some reads may have been filtered">
##INFO=<ID=DS,Number=0,Type=Flag,Description="Were any of the samples downsampled?">
##INFO=<ID=Dels,Number=1,Type=Float,Description="Fraction of Reads Containing Spanning Deletions">
##INFO=<ID=ExcessHet,Number=1,Type=Float,Description="Phred-scaled p-value for exact test of excess heterozygosity">
##INFO=<ID=FS,Number=1,Type=Float,Description="Phred-scaled p-value using Fisher's exact test to detect strand bias">
##INFO=<ID=HaplotypeScore,Number=1,Type=Float,Description="Consistency of the site with at most two segregating haplotypes">
##INFO=<ID=InbreedingCoeff,Number=1,Type=Float,Description="Inbreeding coefficient as estimated from the genotype likelihoods per-sample when compared against the Hardy-Weinberg expectation">
##INFO=<ID=MLEAC,Number=A,Type=Integer,Description="Maximum likelihood expectation (MLE) for the allele counts (not necessarily the same as the AC), for each ALT allele, in the same order as listed">
##INFO=<ID=MLEAF,Number=A,Type=Float,Description="Maximum likelihood expectation (MLE) for the allele frequency (not necessarily the same as the AF), for each ALT allele, in the same order as listed">
##INFO=<ID=MQ,Number=1,Type=Float,Description="RMS Mapping Quality">
##INFO=<ID=MQ0,Number=1,Type=Integer,Description="Total Mapping Quality Zero Reads">
##INFO=<ID=MQRankSum,Number=1,Type=Float,Description="Z-score From Wilcoxon rank sum test of Alt vs. Ref read mapping qualities">
##INFO=<ID=QD,Number=1,Type=Float,Description="Variant Confidence/Quality by Depth">
##INFO=<ID=RPA,Number=.,Type=Integer,Description="Number of times tandem repeat unit is repeated, for each allele (including reference)">
##INFO=<ID=RU,Number=1,Type=String,Description="Tandem repeat unit (bases)">
##INFO=<ID=ReadPosRankSum,Number=1,Type=Float,Description="Z-score from Wilcoxon rank sum test of Alt vs. Ref read position bias">
##INFO=<ID=SOR,Number=1,Type=Float,Description="Symmetric Odds Ratio of 2x2 contingency table to detect strand bias">
##INFO=<ID=STR,Number=0,Type=Flag,Description="Variant is a short tandem repeat">
##contig=<ID=YP_contig_1,length=2238>
##contig=<ID=YP_contig_2,length=1174>
##contig=<ID=YP_contig_3,length=1163>
##contig=<ID=YP_contig_4,length=7643>
##contig=<ID=YP_contig_5,length=202>
##contig=<ID=YP_contig_6,length=3489>
##contig=<ID=YP_contig_7,length=999>
##contig=<ID=YP_contig_8,length=4662>
##contig=<ID=YP_contig_9,length=7279>
##contig=<ID=YP_contig_10,length=4397>
##contig=<ID=YP_contig_11,length=2637>
##contig=<ID=YP_contig_12,length=3975>
##contig=<ID=YP_contig_13,length=16461>
##contig=<ID=YP_contig_14,length=1952>
##contig=<ID=YP_contig_15,length=4397>
##contig=<ID=YP_contig_16,length=222>
##contig=<ID=YP_contig_17,length=2241>
##contig=<ID=YP_contig_18,length=396>
##contig=<ID=YP_contig_19,length=1518>
##contig=<ID=YP_contig_20,length=2630>
##contig=<ID=YP_contig_21,length=2960>
##contig=<ID=YP_contig_22,length=1703>
##contig=<ID=YP_contig_23,length=9922>
##contig=<ID=YP_contig_24,length=6095>
##contig=<ID=YP_contig_25,length=6170>
##contig=<ID=YP_contig_26,length=2577>
##contig=<ID=YP_contig_27,length=1628>
##contig=<ID=YP_contig_28,length=507>
##contig=<ID=YP_contig_29,length=10804>
##contig=<ID=YP_contig_30,length=1698>
##contig=<ID=YP_contig_31,length=541>
##contig=<ID=YP_contig_32,length=458>
##contig=<ID=YP_contig_33,length=3089>
##contig=<ID=YP_contig_34,length=815>
##contig=<ID=YP_contig_35,length=2893>
##contig=<ID=YP_contig_36,length=2354>
##contig=<ID=YP_contig_37,length=17015>
##contig=<ID=YP_contig_38,length=4751>
##contig=<ID=YP_contig_39,length=1816>
##contig=<ID=YP_contig_40,length=4297>
##contig=<ID=YP_contig_41,length=2930>
##contig=<ID=YP_contig_42,length=844>
##contig=<ID=YP_contig_43,length=540>
##contig=<ID=YP_contig_44,length=443>
##contig=<ID=YP_contig_45,length=1574>
##contig=<ID=YP_contig_46,length=1791>
##contig=<ID=YP_contig_47,length=1902>
##contig=<ID=YP_contig_48,length=322>
##contig=<ID=YP_contig_49,length=6146>
##contig=<ID=YP_contig_50,length=3044>
##contig=<ID=YP_contig_51,length=1954>
##contig=<ID=YP_contig_52,length=277>
##contig=<ID=YP_contig_53,length=1567>
##contig=<ID=YP_contig_54,length=2514>
##contig=<ID=YP_contig_55,length=248>
##contig=<ID=YP_contig_56,length=6972>
##contig=<ID=YP_contig_57,length=1797>
##contig=<ID=YP_contig_58,length=4036>
##contig=<ID=YP_contig_59,length=325>
##contig=<ID=YP_contig_60,length=2213>
##contig=<ID=YP_contig_61,length=7680>
##contig=<ID=YP_contig_62,length=3646>
##contig=<ID=YP_contig_63,length=1206>
##contig=<ID=YP_contig_64,length=772>
##contig=<ID=YP_contig_65,length=4155>
##contig=<ID=YP_contig_66,length=450>
##contig=<ID=YP_contig_67,length=791>
##contig=<ID=YP_contig_68,length=1306>
##contig=<ID=YP_contig_69,length=4146>
##contig=<ID=YP_contig_70,length=6715>
##contig=<ID=YP_contig_71,length=1622>
##contig=<ID=YP_contig_72,length=4842>
##contig=<ID=YP_contig_73,length=1662>
##contig=<ID=YP_contig_74,length=365>
##contig=<ID=YP_contig_75,length=799>
##contig=<ID=YP_contig_76,length=2086>
##contig=<ID=YP_contig_77,length=1279>
##contig=<ID=YP_contig_78,length=1108>
##contig=<ID=YP_contig_79,length=6233>
##contig=<ID=YP_contig_80,length=5251>
##contig=<ID=YP_contig_81,length=2071>
##contig=<ID=YP_contig_82,length=3464>
##contig=<ID=YP_contig_83,length=3315>
##contig=<ID=YP_contig_84,length=8167>
##contig=<ID=YP_contig_85,length=1124>
##contig=<ID=YP_contig_86,length=381>
##contig=<ID=YP_contig_87,length=5159>
##contig=<ID=YP_contig_88,length=1954>
##contig=<ID=YP_contig_89,length=2773>
##contig=<ID=YP_contig_90,length=3280>
##contig=<ID=YP_contig_91,length=4415>
##contig=<ID=YP_contig_92,length=605>
##contig=<ID=YP_contig_93,length=943>
##contig=<ID=YP_contig_94,length=9391>
##contig=<ID=YP_contig_95,length=2386>
##contig=<ID=YP_contig_96,length=3927>
##contig=<ID=YP_contig_97,length=2535>
##contig=<ID=YP_contig_98,length=579>
##contig=<ID=YP_contig_99,length=1360>
##contig=<ID=YP_contig_100,length=1313>
##contig=<ID=YP_contig_101,length=3132>
##contig=<ID=YP_contig_102,length=947>
##contig=<ID=YP_contig_103,length=1532>
##contig=<ID=YP_contig_104,length=719>
##contig=<ID=YP_contig_105,length=361>
##contig=<ID=YP_contig_106,length=564>
##contig=<ID=YP_contig_107,length=230>
##contig=<ID=YP_contig_108,length=2097>
##contig=<ID=YP_contig_109,length=1178>
##contig=<ID=YP_contig_110,length=2370>
##contig=<ID=YP_contig_111,length=462>
##contig=<ID=YP_contig_112,length=1906>
##contig=<ID=YP_contig_113,length=7918>
##contig=<ID=YP_contig_114,length=10315>
##contig=<ID=YP_contig_115,length=970>
##contig=<ID=YP_contig_116,length=3045>
##contig=<ID=YP_contig_117,length=1124>
##contig=<ID=YP_contig_118,length=1122>
##contig=<ID=YP_contig_119,length=3302>
##contig=<ID=YP_contig_120,length=459>
##contig=<ID=YP_contig_121,length=320>
##contig=<ID=YP_contig_122,length=5861>
##contig=<ID=YP_contig_123,length=1265>
##contig=<ID=YP_contig_124,length=1462>
##contig=<ID=YP_contig_125,length=2873>
##contig=<ID=YP_contig_126,length=329>
##contig=<ID=YP_contig_127,length=10064>
##contig=<ID=YP_contig_128,length=569>
##contig=<ID=YP_contig_129,length=1785>
##contig=<ID=YP_contig_130,length=3524>
##contig=<ID=YP_contig_131,length=558>
##contig=<ID=YP_contig_132,length=4964>
##contig=<ID=YP_contig_133,length=2569>
##contig=<ID=YP_contig_134,length=1282>
##contig=<ID=YP_contig_135,length=4489>
##contig=<ID=YP_contig_136,length=792>
##contig=<ID=YP_contig_137,length=683>
##contig=<ID=YP_contig_138,length=1544>
##contig=<ID=YP_contig_139,length=325>
##contig=<ID=YP_contig_140,length=557>
##contig=<ID=YP_contig_141,length=3667>
##contig=<ID=YP_contig_142,length=4442>
##contig=<ID=YP_contig_143,length=2182>
##contig=<ID=YP_contig_144,length=2159>
##contig=<ID=YP_contig_145,length=2837>
##contig=<ID=YP_contig_146,length=2919>
##contig=<ID=YP_contig_147,length=238>
##contig=<ID=YP_contig_148,length=999>
##contig=<ID=YP_contig_149,length=3736>
##contig=<ID=YP_contig_150,length=4999>
##contig=<ID=YP_contig_151,length=896>
##contig=<ID=YP_contig_152,length=3720>
##contig=<ID=YP_contig_153,length=2354>
##contig=<ID=YP_contig_154,length=1274>
##contig=<ID=YP_contig_155,length=2065>
##contig=<ID=YP_contig_156,length=1787>
##contig=<ID=YP_contig_157,length=2126>
##contig=<ID=YP_contig_158,length=3828>
##contig=<ID=YP_contig_159,length=5510>
##contig=<ID=YP_contig_160,length=805>
##contig=<ID=YP_contig_161,length=1874>
##contig=<ID=YP_contig_162,length=4880>
##contig=<ID=YP_contig_163,length=1503>
##contig=<ID=YP_contig_164,length=1013>
##contig=<ID=YP_contig_165,length=7106>
##contig=<ID=YP_contig_166,length=503>
##contig=<ID=YP_contig_167,length=7590>
##contig=<ID=YP_contig_168,length=6303>
##contig=<ID=YP_contig_169,length=1750>
##contig=<ID=YP_contig_170,length=2478>
##contig=<ID=YP_contig_171,length=2231>
##contig=<ID=YP_contig_172,length=2402>
##contig=<ID=YP_contig_173,length=4012>
##contig=<ID=YP_contig_174,length=573>
##contig=<ID=YP_contig_175,length=3212>
##contig=<ID=YP_contig_176,length=2439>
##contig=<ID=YP_contig_177,length=1425>
##contig=<ID=YP_contig_178,length=1403>
##contig=<ID=YP_contig_179,length=2765>
##contig=<ID=YP_contig_180,length=221>
##contig=<ID=YP_contig_181,length=557>
##contig=<ID=YP_contig_182,length=521>
##contig=<ID=YP_contig_183,length=5701>
##contig=<ID=YP_contig_184,length=1750>
##contig=<ID=YP_contig_185,length=7271>
##contig=<ID=YP_contig_186,length=588>
##contig=<ID=YP_contig_187,length=510>
##contig=<ID=YP_contig_188,length=1264>
##contig=<ID=YP_contig_189,length=789>
##contig=<ID=YP_contig_190,length=4880>
##contig=<ID=YP_contig_191,length=1778>
##contig=<ID=YP_contig_192,length=1954>
##contig=<ID=YP_contig_193,length=299>
##contig=<ID=YP_contig_194,length=2190>
##contig=<ID=YP_contig_195,length=2271>
##contig=<ID=YP_contig_196,length=925>
##contig=<ID=YP_contig_197,length=4103>
##contig=<ID=YP_contig_198,length=564>
##contig=<ID=YP_contig_199,length=1732>
##contig=<ID=YP_contig_200,length=1384>
##contig=<ID=YP_contig_201,length=5612>
##contig=<ID=YP_contig_202,length=2986>
##contig=<ID=YP_contig_203,length=5658>
##contig=<ID=YP_contig_204,length=5668>
##contig=<ID=YP_contig_205,length=3247>
##contig=<ID=YP_contig_206,length=2101>
##contig=<ID=YP_contig_207,length=2839>
##contig=<ID=YP_contig_208,length=5311>
##contig=<ID=YP_contig_209,length=334>
##contig=<ID=YP_contig_210,length=300>
##contig=<ID=YP_contig_211,length=3122>
##contig=<ID=YP_contig_212,length=2817>
##contig=<ID=YP_contig_213,length=8693>
##contig=<ID=YP_contig_214,length=3087>
##contig=<ID=YP_contig_215,length=1898>
##contig=<ID=YP_contig_216,length=5127>
##contig=<ID=YP_contig_217,length=566>
##contig=<ID=YP_contig_218,length=2606>
##contig=<ID=YP_contig_219,length=379>
##contig=<ID=YP_contig_220,length=3867>
##contig=<ID=YP_contig_221,length=3655>
##contig=<ID=YP_contig_222,length=9243>
##contig=<ID=YP_contig_223,length=1544>
##contig=<ID=YP_contig_224,length=3746>
##contig=<ID=YP_contig_225,length=3561>
##contig=<ID=YP_contig_226,length=1765>
##contig=<ID=YP_contig_227,length=4697>
##contig=<ID=YP_contig_228,length=1544>
##contig=<ID=YP_contig_229,length=1327>
##contig=<ID=YP_contig_230,length=8110>
##contig=<ID=YP_contig_231,length=4316>
##contig=<ID=YP_contig_232,length=252>
##contig=<ID=YP_contig_233,length=2436>
##contig=<ID=YP_contig_234,length=1059>
##contig=<ID=YP_contig_235,length=5477>
##contig=<ID=YP_contig_236,length=305>
##contig=<ID=YP_contig_237,length=537>
##contig=<ID=YP_contig_238,length=2559>
##contig=<ID=YP_contig_239,length=399>
##contig=<ID=YP_contig_240,length=2547>
##contig=<ID=YP_contig_241,length=694>
##contig=<ID=YP_contig_242,length=2642>
##contig=<ID=YP_contig_243,length=535>
##contig=<ID=YP_contig_244,length=3081>
##contig=<ID=YP_contig_245,length=4059>
##contig=<ID=YP_contig_246,length=1231>
##contig=<ID=YP_contig_247,length=3657>
##contig=<ID=YP_contig_248,length=871>
##contig=<ID=YP_contig_249,length=12594>
##contig=<ID=YP_contig_250,length=757>
##contig=<ID=YP_contig_251,length=1069>
##contig=<ID=YP_contig_252,length=334>
##contig=<ID=YP_contig_253,length=228>
##contig=<ID=YP_contig_254,length=477>
##contig=<ID=YP_contig_255,length=2122>
##contig=<ID=YP_contig_256,length=685>
##contig=<ID=YP_contig_257,length=569>
##contig=<ID=YP_contig_258,length=6528>
##contig=<ID=YP_contig_259,length=3073>
##contig=<ID=YP_contig_260,length=3594>
##contig=<ID=YP_contig_261,length=3173>
##contig=<ID=YP_contig_262,length=2581>
##contig=<ID=YP_contig_263,length=445>
##contig=<ID=YP_contig_264,length=3030>
##contig=<ID=YP_contig_265,length=1920>
##contig=<ID=YP_contig_266,length=6559>
##contig=<ID=YP_contig_267,length=1802>
##contig=<ID=YP_contig_268,length=2424>
##contig=<ID=YP_contig_269,length=336>
##contig=<ID=YP_contig_270,length=276>
##contig=<ID=YP_contig_271,length=984>
##contig=<ID=YP_contig_272,length=2307>
##contig=<ID=YP_contig_273,length=1497>
##contig=<ID=YP_contig_274,length=1556>
##contig=<ID=YP_contig_275,length=1405>
##contig=<ID=YP_contig_276,length=624>
##contig=<ID=YP_contig_277,length=1231>
##contig=<ID=YP_contig_278,length=4178>
##contig=<ID=YP_contig_279,length=550>
##contig=<ID=YP_contig_280,length=4444>
##contig=<ID=YP_contig_281,length=3353>
##contig=<ID=YP_contig_282,length=8181>
##contig=<ID=YP_contig_283,length=2393>
##contig=<ID=YP_contig_284,length=680>
##contig=<ID=YP_contig_285,length=929>
##contig=<ID=YP_contig_286,length=1401>
##contig=<ID=YP_contig_287,length=1512>
##contig=<ID=YP_contig_288,length=1689>
##contig=<ID=YP_contig_289,length=1604>
##contig=<ID=YP_contig_290,length=804>
##contig=<ID=YP_contig_291,length=2392>
##contig=<ID=YP_contig_292,length=2653>
##contig=<ID=YP_contig_293,length=332>
##contig=<ID=YP_contig_294,length=2473>
##contig=<ID=YP_contig_295,length=4944>
##contig=<ID=YP_contig_296,length=1344>
##contig=<ID=YP_contig_297,length=6952>
##contig=<ID=YP_contig_298,length=452>
##contig=<ID=YP_contig_299,length=673>
##contig=<ID=YP_contig_300,length=223>
##contig=<ID=YP_contig_301,length=213>
##contig=<ID=YP_contig_302,length=2327>
##contig=<ID=YP_contig_303,length=3236>
##contig=<ID=YP_contig_304,length=14588>
##contig=<ID=YP_contig_305,length=1466>
##contig=<ID=YP_contig_306,length=1888>
##contig=<ID=YP_contig_307,length=339>
##contig=<ID=YP_contig_308,length=706>
##contig=<ID=YP_contig_309,length=590>
##contig=<ID=YP_contig_310,length=1392>
##contig=<ID=YP_contig_311,length=7701>
##contig=<ID=YP_contig_312,length=3991>
##contig=<ID=YP_contig_313,length=441>
##contig=<ID=YP_contig_314,length=3000>
##contig=<ID=YP_contig_315,length=1837>
##contig=<ID=YP_contig_316,length=2142>
##contig=<ID=YP_contig_317,length=1237>
##contig=<ID=YP_contig_318,length=3671>
##contig=<ID=YP_contig_319,length=2281>
##contig=<ID=YP_contig_320,length=4122>
##contig=<ID=YP_contig_321,length=4731>
##contig=<ID=YP_contig_322,length=1084>
##contig=<ID=YP_contig_323,length=2176>
##contig=<ID=YP_contig_324,length=5501>
##contig=<ID=YP_contig_325,length=1833>
##contig=<ID=YP_contig_326,length=526>
##contig=<ID=YP_contig_327,length=2498>
##contig=<ID=YP_contig_328,length=4407>
##contig=<ID=YP_contig_329,length=2851>
##contig=<ID=YP_contig_330,length=2235>
##contig=<ID=YP_contig_331,length=2657>
##contig=<ID=YP_contig_332,length=2975>
##contig=<ID=YP_contig_333,length=8191>
##contig=<ID=YP_contig_334,length=933>
##contig=<ID=YP_contig_335,length=1635>
##contig=<ID=YP_contig_336,length=2291>
##contig=<ID=YP_contig_337,length=5191>
##contig=<ID=YP_contig_338,length=5967>
##contig=<ID=YP_contig_339,length=1506>
##contig=<ID=YP_contig_340,length=739>
##contig=<ID=YP_contig_341,length=9863>
##contig=<ID=YP_contig_342,length=4700>
##contig=<ID=YP_contig_343,length=254>
##contig=<ID=YP_contig_344,length=214>
##contig=<ID=YP_contig_345,length=1623>
##contig=<ID=YP_contig_346,length=2094>
##contig=<ID=YP_contig_347,length=691>
##contig=<ID=YP_contig_348,length=1515>
##contig=<ID=YP_contig_349,length=1483>
##contig=<ID=YP_contig_350,length=802>
##contig=<ID=YP_contig_351,length=730>
##contig=<ID=YP_contig_352,length=3466>
##contig=<ID=YP_contig_353,length=1612>
##contig=<ID=YP_contig_354,length=251>
##contig=<ID=YP_contig_355,length=6075>
##contig=<ID=YP_contig_356,length=1324>
##contig=<ID=YP_contig_357,length=799>
##contig=<ID=YP_contig_358,length=656>
##contig=<ID=YP_contig_359,length=411>
##contig=<ID=YP_contig_360,length=1023>
##contig=<ID=YP_contig_361,length=6824>
##contig=<ID=YP_contig_362,length=549>
##contig=<ID=YP_contig_363,length=2302>
##contig=<ID=YP_contig_364,length=5499>
##contig=<ID=YP_contig_365,length=9239>
##contig=<ID=YP_contig_366,length=4479>
##contig=<ID=YP_contig_367,length=1688>
##contig=<ID=YP_contig_368,length=986>
##contig=<ID=YP_contig_369,length=3677>
##contig=<ID=YP_contig_370,length=12607>
##contig=<ID=YP_contig_371,length=1162>
##contig=<ID=YP_contig_372,length=6718>
##contig=<ID=YP_contig_373,length=10281>
##contig=<ID=YP_contig_374,length=931>
##contig=<ID=YP_contig_375,length=2407>
##contig=<ID=YP_contig_376,length=2151>
##contig=<ID=YP_contig_377,length=5146>
##contig=<ID=YP_contig_378,length=2873>
##contig=<ID=YP_contig_379,length=2027>
##contig=<ID=YP_contig_380,length=4765>
##contig=<ID=YP_contig_381,length=3240>
##contig=<ID=YP_contig_382,length=751>
##contig=<ID=YP_contig_383,length=9126>
##contig=<ID=YP_contig_384,length=7179>
##contig=<ID=YP_contig_385,length=988>
##contig=<ID=YP_contig_386,length=916>
##contig=<ID=YP_contig_387,length=1851>
##contig=<ID=YP_contig_388,length=4755>
##contig=<ID=YP_contig_389,length=1166>
##contig=<ID=YP_contig_390,length=2290>
##contig=<ID=YP_contig_391,length=2066>
##contig=<ID=YP_contig_392,length=2570>
##contig=<ID=YP_contig_393,length=2387>
##contig=<ID=YP_contig_394,length=802>
##contig=<ID=YP_contig_395,length=438>
##contig=<ID=YP_contig_396,length=4457>
##contig=<ID=YP_contig_397,length=8910>
##contig=<ID=YP_contig_398,length=5127>
##contig=<ID=YP_contig_399,length=2858>
##contig=<ID=YP_contig_400,length=829>
##contig=<ID=YP_contig_401,length=816>
##contig=<ID=YP_contig_402,length=10863>
##contig=<ID=YP_contig_403,length=2165>
##contig=<ID=YP_contig_404,length=10820>
##contig=<ID=YP_contig_405,length=2163>
##contig=<ID=YP_contig_406,length=1914>
##contig=<ID=YP_contig_407,length=2183>
##contig=<ID=YP_contig_408,length=2476>
##contig=<ID=YP_contig_409,length=1059>
##contig=<ID=YP_contig_410,length=4179>
##contig=<ID=YP_contig_411,length=2533>
##contig=<ID=YP_contig_412,length=2175>
##contig=<ID=YP_contig_413,length=689>
##contig=<ID=YP_contig_414,length=865>
##contig=<ID=YP_contig_415,length=4741>
##contig=<ID=YP_contig_416,length=1947>
##contig=<ID=YP_contig_417,length=4952>
##contig=<ID=YP_contig_418,length=3907>
##contig=<ID=YP_contig_419,length=2709>
##contig=<ID=YP_contig_420,length=1051>
##contig=<ID=YP_contig_421,length=1358>
##contig=<ID=YP_contig_422,length=910>
##contig=<ID=YP_contig_423,length=689>
##contig=<ID=YP_contig_424,length=2920>
##contig=<ID=YP_contig_425,length=2194>
##contig=<ID=YP_contig_426,length=1358>
##contig=<ID=YP_contig_427,length=12624>
##contig=<ID=YP_contig_428,length=922>
##contig=<ID=YP_contig_429,length=2692>
##contig=<ID=YP_contig_430,length=661>
##contig=<ID=YP_contig_431,length=5283>
##contig=<ID=YP_contig_432,length=2354>
##contig=<ID=YP_contig_433,length=3877>
##contig=<ID=YP_contig_434,length=710>
##contig=<ID=YP_contig_435,length=3129>
##contig=<ID=YP_contig_436,length=2845>
##contig=<ID=YP_contig_437,length=1731>
##contig=<ID=YP_contig_438,length=4376>
##contig=<ID=YP_contig_439,length=926>
##contig=<ID=YP_contig_440,length=1947>
##contig=<ID=YP_contig_441,length=3795>
##contig=<ID=YP_contig_442,length=516>
##contig=<ID=YP_contig_443,length=1508>
##contig=<ID=YP_contig_444,length=887>
##contig=<ID=YP_contig_445,length=4434>
##contig=<ID=YP_contig_446,length=689>
##contig=<ID=YP_contig_447,length=2474>
##contig=<ID=YP_contig_448,length=2071>
##contig=<ID=YP_contig_449,length=3130>
##contig=<ID=YP_contig_450,length=8802>
##contig=<ID=YP_contig_451,length=2242>
##contig=<ID=YP_contig_452,length=1705>
##contig=<ID=YP_contig_453,length=5493>
##contig=<ID=YP_contig_454,length=5662>
##contig=<ID=YP_contig_455,length=4866>
##contig=<ID=YP_contig_456,length=619>
##contig=<ID=YP_contig_457,length=5430>
##contig=<ID=YP_contig_458,length=3460>
##contig=<ID=YP_contig_459,length=2323>
##contig=<ID=YP_contig_460,length=1201>
##contig=<ID=YP_contig_461,length=2618>
##contig=<ID=YP_contig_462,length=306>
##contig=<ID=YP_contig_463,length=273>
##contig=<ID=YP_contig_464,length=1385>
##contig=<ID=YP_contig_465,length=523>
##contig=<ID=YP_contig_466,length=1068>
##contig=<ID=YP_contig_467,length=1428>
##contig=<ID=YP_contig_468,length=586>
##contig=<ID=YP_contig_469,length=1259>
##contig=<ID=YP_contig_470,length=1707>
##contig=<ID=YP_contig_471,length=1016>
##contig=<ID=YP_contig_472,length=2357>
##contig=<ID=YP_contig_473,length=278>
##contig=<ID=YP_contig_474,length=6389>
##contig=<ID=YP_contig_475,length=1685>
##contig=<ID=YP_contig_476,length=3880>
##contig=<ID=YP_contig_477,length=977>
##contig=<ID=YP_contig_478,length=323>
##contig=<ID=YP_contig_479,length=4482>
##contig=<ID=YP_contig_480,length=3398>
##contig=<ID=YP_contig_481,length=5766>
##contig=<ID=YP_contig_482,length=1030>
##contig=<ID=YP_contig_483,length=1413>
##contig=<ID=YP_contig_484,length=2371>
##contig=<ID=YP_contig_485,length=1506>
##contig=<ID=YP_contig_486,length=3546>
##contig=<ID=YP_contig_487,length=5463>
##contig=<ID=YP_contig_488,length=4868>
##contig=<ID=YP_contig_489,length=1270>
##contig=<ID=YP_contig_490,length=1200>
##contig=<ID=YP_contig_491,length=247>
##contig=<ID=YP_contig_492,length=565>
##contig=<ID=YP_contig_493,length=3289>
##contig=<ID=YP_contig_494,length=5853>
##contig=<ID=YP_contig_495,length=511>
##contig=<ID=YP_contig_496,length=2574>
##contig=<ID=YP_contig_497,length=2918>
##contig=<ID=YP_contig_498,length=1804>
##contig=<ID=YP_contig_499,length=3459>
##contig=<ID=YP_contig_500,length=1305>
##contig=<ID=YP_contig_501,length=5198>
##contig=<ID=YP_contig_502,length=1390>
##contig=<ID=YP_contig_503,length=275>
##contig=<ID=YP_contig_504,length=737>
##contig=<ID=YP_contig_505,length=1594>
##contig=<ID=YP_contig_506,length=6765>
##contig=<ID=YP_contig_507,length=480>
##contig=<ID=YP_contig_508,length=1462>
##contig=<ID=YP_contig_509,length=4952>
##contig=<ID=YP_contig_510,length=431>
##contig=<ID=YP_contig_511,length=11401>
##contig=<ID=YP_contig_512,length=4559>
##contig=<ID=YP_contig_513,length=1860>
##contig=<ID=YP_contig_514,length=2735>
##contig=<ID=YP_contig_515,length=3436>
##contig=<ID=YP_contig_516,length=1921>
##contig=<ID=YP_contig_517,length=11087>
##contig=<ID=YP_contig_518,length=3722>
##contig=<ID=YP_contig_519,length=972>
##contig=<ID=YP_contig_520,length=5474>
##contig=<ID=YP_contig_521,length=2020>
##contig=<ID=YP_contig_522,length=7312>
##contig=<ID=YP_contig_523,length=1246>
##contig=<ID=YP_contig_524,length=484>
##contig=<ID=YP_contig_525,length=328>
##contig=<ID=YP_contig_526,length=316>
##contig=<ID=YP_contig_527,length=1171>
##contig=<ID=YP_contig_528,length=3980>
##contig=<ID=YP_contig_529,length=4594>
##contig=<ID=YP_contig_530,length=966>
##contig=<ID=YP_contig_531,length=1251>
##contig=<ID=YP_contig_532,length=481>
##contig=<ID=YP_contig_533,length=7044>
##contig=<ID=YP_contig_534,length=542>
##contig=<ID=YP_contig_535,length=3627>
##contig=<ID=YP_contig_536,length=379>
##contig=<ID=YP_contig_537,length=776>
##contig=<ID=YP_contig_538,length=3737>
##contig=<ID=YP_contig_539,length=1670>
##contig=<ID=YP_contig_540,length=1028>
##contig=<ID=YP_contig_541,length=517>
##contig=<ID=YP_contig_542,length=230>
##contig=<ID=YP_contig_543,length=220>
##contig=<ID=YP_contig_544,length=963>
##contig=<ID=YP_contig_545,length=673>
##contig=<ID=YP_contig_546,length=3036>
##contig=<ID=YP_contig_547,length=1968>
##contig=<ID=YP_contig_548,length=212>
##contig=<ID=YP_contig_549,length=368>
##contig=<ID=YP_contig_550,length=4587>
##contig=<ID=YP_contig_551,length=341>
##contig=<ID=YP_contig_552,length=2590>
##contig=<ID=YP_contig_553,length=1847>
##contig=<ID=YP_contig_554,length=6977>
##contig=<ID=YP_contig_555,length=2969>
##contig=<ID=YP_contig_556,length=236>
##contig=<ID=YP_contig_557,length=2432>
##contig=<ID=YP_contig_558,length=2135>
##contig=<ID=YP_contig_559,length=954>
##contig=<ID=YP_contig_560,length=1199>
##contig=<ID=YP_contig_561,length=1555>
##contig=<ID=YP_contig_562,length=467>
##contig=<ID=YP_contig_563,length=5406>
##contig=<ID=YP_contig_564,length=999>
##contig=<ID=YP_contig_565,length=4387>
##contig=<ID=YP_contig_566,length=505>
##contig=<ID=YP_contig_567,length=2308>
##contig=<ID=YP_contig_568,length=3593>
##contig=<ID=YP_contig_569,length=1696>
##contig=<ID=YP_contig_570,length=2361>
##contig=<ID=YP_contig_571,length=1929>
##contig=<ID=YP_contig_572,length=1382>
##contig=<ID=YP_contig_573,length=2948>
##contig=<ID=YP_contig_574,length=365>
##contig=<ID=YP_contig_575,length=1930>
##contig=<ID=YP_contig_576,length=1792>
##contig=<ID=YP_contig_577,length=1448>
##contig=<ID=YP_contig_578,length=1058>
##contig=<ID=YP_contig_579,length=1646>
##contig=<ID=YP_contig_580,length=5072>
##contig=<ID=YP_contig_581,length=8617>
##contig=<ID=YP_contig_582,length=1608>
##contig=<ID=YP_contig_583,length=717>
##contig=<ID=YP_contig_584,length=2284>
##contig=<ID=YP_contig_585,length=10666>
##contig=<ID=YP_contig_586,length=3957>
##contig=<ID=YP_contig_587,length=4221>
##contig=<ID=YP_contig_588,length=4208>
##contig=<ID=YP_contig_589,length=370>
##contig=<ID=YP_contig_590,length=1070>
##contig=<ID=YP_contig_591,length=1372>
##contig=<ID=YP_contig_592,length=615>
##contig=<ID=YP_contig_593,length=1314>
##contig=<ID=YP_contig_594,length=2134>
##contig=<ID=YP_contig_595,length=831>
##contig=<ID=YP_contig_596,length=4036>
##contig=<ID=YP_contig_597,length=11830>
##contig=<ID=YP_contig_598,length=1346>
##contig=<ID=YP_contig_599,length=726>
##contig=<ID=YP_contig_600,length=1497>
##contig=<ID=YP_contig_601,length=5196>
##contig=<ID=YP_contig_602,length=1955>
##contig=<ID=YP_contig_603,length=2213>
##contig=<ID=YP_contig_604,length=8294>
##contig=<ID=YP_contig_605,length=5939>
##contig=<ID=YP_contig_606,length=1008>
##contig=<ID=YP_contig_607,length=5731>
##contig=<ID=YP_contig_608,length=3418>
##contig=<ID=YP_contig_609,length=2263>
##contig=<ID=YP_contig_610,length=2618>
##contig=<ID=YP_contig_611,length=1657>
##contig=<ID=YP_contig_612,length=306>
##contig=<ID=YP_contig_613,length=2999>
##contig=<ID=YP_contig_614,length=2398>
##contig=<ID=YP_contig_615,length=879>
##contig=<ID=YP_contig_616,length=225>
##contig=<ID=YP_contig_617,length=622>
##contig=<ID=YP_contig_618,length=5539>
##contig=<ID=YP_contig_619,length=5181>
##contig=<ID=YP_contig_620,length=6524>
##contig=<ID=YP_contig_621,length=6850>
##contig=<ID=YP_contig_622,length=545>
##contig=<ID=YP_contig_623,length=328>
##contig=<ID=YP_contig_624,length=10221>
##contig=<ID=YP_contig_625,length=810>
##contig=<ID=YP_contig_626,length=2249>
##contig=<ID=YP_contig_627,length=1863>
##contig=<ID=YP_contig_628,length=281>
##contig=<ID=YP_contig_629,length=2205>
##contig=<ID=YP_contig_630,length=974>
##contig=<ID=YP_contig_631,length=562>
##contig=<ID=YP_contig_632,length=4386>
##contig=<ID=YP_contig_633,length=3578>
##contig=<ID=YP_contig_634,length=3542>
##contig=<ID=YP_contig_635,length=8712>
##contig=<ID=YP_contig_636,length=2713>
##contig=<ID=YP_contig_637,length=233>
##contig=<ID=YP_contig_638,length=950>
##contig=<ID=YP_contig_639,length=253>
##contig=<ID=YP_contig_640,length=1982>
##contig=<ID=YP_contig_641,length=309>
##contig=<ID=YP_contig_642,length=1246>
##contig=<ID=YP_contig_643,length=3962>
##contig=<ID=YP_contig_644,length=1667>
##contig=<ID=YP_contig_645,length=1602>
##contig=<ID=YP_contig_646,length=3015>
##contig=<ID=YP_contig_647,length=1833>
##contig=<ID=YP_contig_648,length=825>
##contig=<ID=YP_contig_649,length=1117>
##contig=<ID=YP_contig_650,length=3081>
##contig=<ID=YP_contig_651,length=3916>
##contig=<ID=YP_contig_652,length=15373>
##contig=<ID=YP_contig_653,length=2586>
##contig=<ID=YP_contig_654,length=714>
##contig=<ID=YP_contig_655,length=3153>
##contig=<ID=YP_contig_656,length=4839>
##contig=<ID=YP_contig_657,length=1500>
##contig=<ID=YP_contig_658,length=723>
##contig=<ID=YP_contig_659,length=832>
##contig=<ID=YP_contig_660,length=1126>
##contig=<ID=YP_contig_661,length=4763>
##contig=<ID=YP_contig_662,length=1236>
##contig=<ID=YP_contig_663,length=2746>
##contig=<ID=YP_contig_664,length=1807>
##contig=<ID=YP_contig_665,length=647>
##contig=<ID=YP_contig_666,length=340>
##contig=<ID=YP_contig_667,length=956>
##contig=<ID=YP_contig_668,length=1572>
##contig=<ID=YP_contig_669,length=3495>
##contig=<ID=YP_contig_670,length=939>
##contig=<ID=YP_contig_671,length=2007>
##contig=<ID=YP_contig_672,length=1049>
##contig=<ID=YP_contig_673,length=3561>
##contig=<ID=YP_contig_674,length=349>
##contig=<ID=YP_contig_675,length=404>
##contig=<ID=YP_contig_676,length=962>
##contig=<ID=YP_contig_677,length=330>
##contig=<ID=YP_contig_678,length=239>
##contig=<ID=YP_contig_679,length=1981>
##contig=<ID=YP_contig_680,length=2230>
##contig=<ID=YP_contig_681,length=1112>
##contig=<ID=YP_contig_683,length=4792>
##contig=<ID=YP_contig_684,length=397>
##contig=<ID=YP_contig_685,length=3738>
##contig=<ID=YP_contig_686,length=7012>
##contig=<ID=YP_contig_687,length=1578>
##contig=<ID=YP_contig_688,length=2888>
##contig=<ID=YP_contig_689,length=706>
##contig=<ID=YP_contig_690,length=1736>
##contig=<ID=YP_contig_691,length=991>
##contig=<ID=YP_contig_692,length=2874>
##contig=<ID=YP_contig_694,length=5333>
##contig=<ID=YP_contig_695,length=1385>
##contig=<ID=YP_contig_696,length=2591>
##contig=<ID=YP_contig_697,length=2698>
##contig=<ID=YP_contig_698,length=3857>
##contig=<ID=YP_contig_699,length=892>
##contig=<ID=YP_contig_700,length=2016>
##contig=<ID=YP_contig_701,length=595>
##contig=<ID=YP_contig_702,length=381>
##contig=<ID=YP_contig_703,length=552>
##contig=<ID=YP_contig_704,length=1438>
##contig=<ID=YP_contig_705,length=4149>
##contig=<ID=YP_contig_706,length=2909>
##contig=<ID=YP_contig_707,length=216>
##contig=<ID=YP_contig_708,length=5851>
##contig=<ID=YP_contig_709,length=1794>
##contig=<ID=YP_contig_710,length=3119>
##contig=<ID=YP_contig_711,length=337>
##contig=<ID=YP_contig_712,length=261>
##contig=<ID=YP_contig_713,length=1161>
##contig=<ID=YP_contig_714,length=9269>
##contig=<ID=YP_contig_715,length=3668>
##contig=<ID=YP_contig_716,length=1350>
##contig=<ID=YP_contig_717,length=5921>
##contig=<ID=YP_contig_718,length=3873>
##contig=<ID=YP_contig_719,length=2015>
##contig=<ID=YP_contig_720,length=990>
##contig=<ID=YP_contig_721,length=615>
##contig=<ID=YP_contig_722,length=1991>
##contig=<ID=YP_contig_723,length=2163>
##contig=<ID=YP_contig_724,length=1196>
##contig=<ID=YP_contig_725,length=7996>
##contig=<ID=YP_contig_726,length=8431>
##contig=<ID=YP_contig_727,length=764>
##contig=<ID=YP_contig_728,length=1430>
##contig=<ID=YP_contig_729,length=438>
##contig=<ID=YP_contig_730,length=3607>
##contig=<ID=YP_contig_731,length=16679>
##contig=<ID=YP_contig_732,length=840>
##contig=<ID=YP_contig_733,length=2799>
##contig=<ID=YP_contig_734,length=1508>
##contig=<ID=YP_contig_735,length=569>
##contig=<ID=YP_contig_736,length=4506>
##contig=<ID=YP_contig_737,length=2379>
##contig=<ID=YP_contig_738,length=5790>
##contig=<ID=YP_contig_739,length=2048>
##contig=<ID=YP_contig_740,length=1273>
##contig=<ID=YP_contig_741,length=920>
##contig=<ID=YP_contig_742,length=385>
##contig=<ID=YP_contig_743,length=3859>
##contig=<ID=YP_contig_744,length=5631>
##contig=<ID=YP_contig_745,length=3327>
##contig=<ID=YP_contig_746,length=3462>
##contig=<ID=YP_contig_747,length=7234>
##contig=<ID=YP_contig_748,length=2116>
##contig=<ID=YP_contig_749,length=3349>
##contig=<ID=YP_contig_750,length=663>
##contig=<ID=YP_contig_751,length=799>
##contig=<ID=YP_contig_752,length=3038>
##contig=<ID=YP_contig_753,length=1836>
##contig=<ID=YP_contig_754,length=501>
##contig=<ID=YP_contig_755,length=677>
##contig=<ID=YP_contig_756,length=5576>
##contig=<ID=YP_contig_757,length=745>
##contig=<ID=YP_contig_758,length=1215>
##contig=<ID=YP_contig_759,length=3188>
##contig=<ID=YP_contig_760,length=1797>
##contig=<ID=YP_contig_761,length=273>
##contig=<ID=YP_contig_762,length=679>
##contig=<ID=YP_contig_763,length=1072>
##contig=<ID=YP_contig_764,length=7259>
##contig=<ID=YP_contig_765,length=2197>
##contig=<ID=YP_contig_766,length=2769>
##contig=<ID=YP_contig_767,length=538>
##contig=<ID=YP_contig_768,length=1566>
##contig=<ID=YP_contig_769,length=1814>
##contig=<ID=YP_contig_770,length=2066>
##contig=<ID=YP_contig_771,length=201>
##contig=<ID=YP_contig_772,length=5259>
##contig=<ID=YP_contig_773,length=448>
##contig=<ID=YP_contig_774,length=2697>
##contig=<ID=YP_contig_775,length=11179>
##contig=<ID=YP_contig_776,length=1855>
##contig=<ID=YP_contig_777,length=474>
##contig=<ID=YP_contig_778,length=257>
##contig=<ID=YP_contig_779,length=7432>
##contig=<ID=YP_contig_780,length=1799>
##contig=<ID=YP_contig_781,length=4114>
##contig=<ID=YP_contig_782,length=5929>
##contig=<ID=YP_contig_783,length=804>
##contig=<ID=YP_contig_784,length=4897>
##contig=<ID=YP_contig_785,length=1278>
##contig=<ID=YP_contig_786,length=480>
##contig=<ID=YP_contig_787,length=5030>
##contig=<ID=YP_contig_788,length=2825>
##contig=<ID=YP_contig_789,length=2892>
##contig=<ID=YP_contig_790,length=1911>
##contig=<ID=YP_contig_791,length=3037>
##contig=<ID=YP_contig_792,length=1281>
##contig=<ID=YP_contig_793,length=201>
##contig=<ID=YP_contig_794,length=738>
##contig=<ID=YP_contig_795,length=1807>
##contig=<ID=YP_contig_796,length=379>
##contig=<ID=YP_contig_797,length=3349>
##contig=<ID=YP_contig_798,length=250>
##contig=<ID=YP_contig_799,length=733>
##contig=<ID=YP_contig_800,length=4125>
##contig=<ID=YP_contig_801,length=2902>
##contig=<ID=YP_contig_802,length=1141>
##contig=<ID=YP_contig_803,length=426>
##contig=<ID=YP_contig_804,length=4109>
##contig=<ID=YP_contig_805,length=1431>
##contig=<ID=YP_contig_806,length=6608>
##contig=<ID=YP_contig_807,length=3948>
##contig=<ID=YP_contig_808,length=1903>
##contig=<ID=YP_contig_809,length=379>
##contig=<ID=YP_contig_810,length=381>
##contig=<ID=YP_contig_811,length=226>
##contig=<ID=YP_contig_812,length=3417>
##contig=<ID=YP_contig_813,length=267>
##contig=<ID=YP_contig_814,length=1064>
##contig=<ID=YP_contig_815,length=2278>
##contig=<ID=YP_contig_816,length=599>
##contig=<ID=YP_contig_817,length=4250>
##contig=<ID=YP_contig_818,length=3295>
##contig=<ID=YP_contig_819,length=524>
##contig=<ID=YP_contig_820,length=4823>
##contig=<ID=YP_contig_821,length=318>
##contig=<ID=YP_contig_822,length=579>
##contig=<ID=YP_contig_823,length=1224>
##contig=<ID=YP_contig_824,length=1612>
##contig=<ID=YP_contig_825,length=1375>
##contig=<ID=YP_contig_826,length=857>
##contig=<ID=YP_contig_827,length=721>
##contig=<ID=YP_contig_828,length=3631>
##contig=<ID=YP_contig_829,length=5322>
##contig=<ID=YP_contig_830,length=855>
##contig=<ID=YP_contig_831,length=3632>
##contig=<ID=YP_contig_832,length=5495>
##contig=<ID=YP_contig_833,length=286>
##contig=<ID=YP_contig_834,length=3411>
##contig=<ID=YP_contig_835,length=1104>
##contig=<ID=YP_contig_836,length=1128>
##contig=<ID=YP_contig_837,length=14646>
##contig=<ID=YP_contig_838,length=1864>
##contig=<ID=YP_contig_839,length=6902>
##contig=<ID=YP_contig_840,length=6222>
##contig=<ID=YP_contig_841,length=2376>
##contig=<ID=YP_contig_842,length=828>
##contig=<ID=YP_contig_843,length=7309>
##contig=<ID=YP_contig_844,length=7274>
##contig=<ID=YP_contig_845,length=1335>
##contig=<ID=YP_contig_846,length=3882>
##contig=<ID=YP_contig_847,length=319>
##contig=<ID=YP_contig_848,length=257>
##contig=<ID=YP_contig_849,length=2277>
##contig=<ID=YP_contig_850,length=1882>
##contig=<ID=YP_contig_851,length=247>
##contig=<ID=YP_contig_852,length=429>
##contig=<ID=YP_contig_853,length=1254>
##contig=<ID=YP_contig_854,length=9257>
##contig=<ID=YP_contig_855,length=853>
##contig=<ID=YP_contig_856,length=5200>
##contig=<ID=YP_contig_857,length=2091>
##contig=<ID=YP_contig_858,length=1673>
##contig=<ID=YP_contig_859,length=520>
##contig=<ID=YP_contig_860,length=3311>
##contig=<ID=YP_contig_861,length=6905>
##contig=<ID=YP_contig_862,length=3382>
##contig=<ID=YP_contig_863,length=2497>
##contig=<ID=YP_contig_864,length=3233>
##contig=<ID=YP_contig_865,length=412>
##contig=<ID=YP_contig_866,length=1897>
##contig=<ID=YP_contig_867,length=7330>
##contig=<ID=YP_contig_868,length=5771>
##contig=<ID=YP_contig_869,length=591>
##contig=<ID=YP_contig_870,length=5795>
##contig=<ID=YP_contig_871,length=813>
##contig=<ID=YP_contig_872,length=462>
##contig=<ID=YP_contig_873,length=1706>
##contig=<ID=YP_contig_874,length=2661>
##contig=<ID=YP_contig_875,length=2546>
##contig=<ID=YP_contig_876,length=2974>
##contig=<ID=YP_contig_877,length=440>
##contig=<ID=YP_contig_878,length=707>
##contig=<ID=YP_contig_879,length=3473>
##contig=<ID=YP_contig_880,length=16061>
##contig=<ID=YP_contig_881,length=241>
##contig=<ID=YP_contig_882,length=1741>
##contig=<ID=YP_contig_883,length=2977>
##contig=<ID=YP_contig_884,length=2705>
##contig=<ID=YP_contig_885,length=2029>
##contig=<ID=YP_contig_886,length=266>
##contig=<ID=YP_contig_887,length=290>
##contig=<ID=YP_contig_888,length=394>
##contig=<ID=YP_contig_889,length=888>
##contig=<ID=YP_contig_890,length=5931>
##contig=<ID=YP_contig_891,length=415>
##contig=<ID=YP_contig_892,length=3885>
##contig=<ID=YP_contig_893,length=7005>
##contig=<ID=YP_contig_894,length=1615>
##contig=<ID=YP_contig_895,length=3088>
##contig=<ID=YP_contig_896,length=1577>
##contig=<ID=YP_contig_897,length=1833>
##contig=<ID=YP_contig_898,length=7630>
##contig=<ID=YP_contig_899,length=650>
##contig=<ID=YP_contig_900,length=2746>
##contig=<ID=YP_contig_901,length=3327>
##contig=<ID=YP_contig_902,length=2370>
##contig=<ID=YP_contig_903,length=1993>
##contig=<ID=YP_contig_904,length=215>
##contig=<ID=YP_contig_905,length=215>
##contig=<ID=YP_contig_906,length=5008>
##contig=<ID=YP_contig_907,length=3326>
##contig=<ID=YP_contig_908,length=907>
##contig=<ID=YP_contig_909,length=659>
##contig=<ID=YP_contig_910,length=6176>
##contig=<ID=YP_contig_911,length=1135>
##contig=<ID=YP_contig_912,length=512>
##contig=<ID=YP_contig_913,length=3751>
##contig=<ID=YP_contig_914,length=3991>
##contig=<ID=YP_contig_915,length=2371>
##contig=<ID=YP_contig_916,length=4133>
##contig=<ID=YP_contig_917,length=276>
##contig=<ID=YP_contig_918,length=3538>
##contig=<ID=YP_contig_919,length=1225>
##contig=<ID=YP_contig_920,length=5137>
##contig=<ID=YP_contig_921,length=1314>
##contig=<ID=YP_contig_922,length=534>
##contig=<ID=YP_contig_923,length=218>
##contig=<ID=YP_contig_924,length=3237>
##contig=<ID=YP_contig_925,length=354>
##contig=<ID=YP_contig_926,length=1062>
##contig=<ID=YP_contig_927,length=478>
##contig=<ID=YP_contig_928,length=1051>
##contig=<ID=YP_contig_929,length=4285>
##contig=<ID=YP_contig_930,length=2316>
##contig=<ID=YP_contig_931,length=2947>
##contig=<ID=YP_contig_932,length=4112>
##contig=<ID=YP_contig_933,length=3577>
##contig=<ID=YP_contig_934,length=633>
##contig=<ID=YP_contig_935,length=1023>
##contig=<ID=YP_contig_936,length=4652>
##contig=<ID=YP_contig_937,length=1887>
##contig=<ID=YP_contig_938,length=4912>
##contig=<ID=YP_contig_939,length=4032>
##contig=<ID=YP_contig_940,length=3980>
##contig=<ID=YP_contig_941,length=8368>
##contig=<ID=YP_contig_942,length=7085>
##contig=<ID=YP_contig_943,length=4820>
##contig=<ID=YP_contig_944,length=569>
##contig=<ID=YP_contig_945,length=1736>
##contig=<ID=YP_contig_946,length=347>
##contig=<ID=YP_contig_947,length=3370>
##contig=<ID=YP_contig_948,length=1174>
##contig=<ID=YP_contig_949,length=806>
##contig=<ID=YP_contig_950,length=10339>
##contig=<ID=YP_contig_951,length=11191>
##contig=<ID=YP_contig_952,length=3009>
##contig=<ID=YP_contig_953,length=1907>
##contig=<ID=YP_contig_954,length=279>
##contig=<ID=YP_contig_955,length=2184>
##contig=<ID=YP_contig_956,length=6419>
##contig=<ID=YP_contig_957,length=3248>
##contig=<ID=YP_contig_958,length=2474>
##contig=<ID=YP_contig_959,length=223>
##contig=<ID=YP_contig_960,length=2479>
##contig=<ID=YP_contig_961,length=5051>
##contig=<ID=YP_contig_962,length=1736>
##contig=<ID=YP_contig_963,length=1259>
##contig=<ID=YP_contig_964,length=452>
##contig=<ID=YP_contig_965,length=2679>
##contig=<ID=YP_contig_966,length=4832>
##contig=<ID=YP_contig_967,length=762>
##contig=<ID=YP_contig_968,length=1153>
##contig=<ID=YP_contig_969,length=2055>
##contig=<ID=YP_contig_970,length=244>
##contig=<ID=YP_contig_971,length=1656>
##contig=<ID=YP_contig_972,length=4188>
##contig=<ID=YP_contig_973,length=2857>
##contig=<ID=YP_contig_974,length=11838>
##contig=<ID=YP_contig_975,length=3951>
##contig=<ID=YP_contig_976,length=1425>
##contig=<ID=YP_contig_977,length=1296>
##contig=<ID=YP_contig_978,length=3548>
##contig=<ID=YP_contig_979,length=3352>
##contig=<ID=YP_contig_980,length=2014>
##contig=<ID=YP_contig_981,length=1887>
##contig=<ID=YP_contig_982,length=422>
##contig=<ID=YP_contig_983,length=6216>
##contig=<ID=YP_contig_984,length=572>
##contig=<ID=YP_contig_985,length=5532>
##contig=<ID=YP_contig_986,length=1224>
##contig=<ID=YP_contig_987,length=5080>
##contig=<ID=YP_contig_988,length=547>
##contig=<ID=YP_contig_989,length=4410>
##contig=<ID=YP_contig_990,length=1728>
##contig=<ID=YP_contig_991,length=8803>
##contig=<ID=YP_contig_992,length=4720>
##contig=<ID=YP_contig_993,length=412>
##contig=<ID=YP_contig_994,length=7427>
##contig=<ID=YP_contig_995,length=210>
##contig=<ID=YP_contig_996,length=1952>
##contig=<ID=YP_contig_997,length=1548>
##contig=<ID=YP_contig_998,length=220>
##contig=<ID=YP_contig_999,length=3746>
##contig=<ID=YP_contig_1000,length=5460>
##contig=<ID=YP_contig_1001,length=316>
##contig=<ID=YP_contig_1002,length=16788>
##contig=<ID=YP_contig_1003,length=3467>
##contig=<ID=YP_contig_1004,length=6004>
##contig=<ID=YP_contig_1005,length=1264>
##contig=<ID=YP_contig_1006,length=2171>
##contig=<ID=YP_contig_1007,length=1709>
##contig=<ID=YP_contig_1008,length=3667>
##contig=<ID=YP_contig_1009,length=5915>
##contig=<ID=YP_contig_1010,length=958>
##contig=<ID=YP_contig_1011,length=1875>
##contig=<ID=YP_contig_1012,length=1662>
##contig=<ID=YP_contig_1013,length=3030>
##contig=<ID=YP_contig_1014,length=2502>
##contig=<ID=YP_contig_1015,length=587>
##contig=<ID=YP_contig_1016,length=6008>
##contig=<ID=YP_contig_1017,length=3620>
##contig=<ID=YP_contig_1018,length=847>
##contig=<ID=YP_contig_1019,length=413>
##contig=<ID=YP_contig_1020,length=3293>
##contig=<ID=YP_contig_1021,length=4943>
##contig=<ID=YP_contig_1022,length=2491>
##contig=<ID=YP_contig_1023,length=761>
##contig=<ID=YP_contig_1024,length=849>
##contig=<ID=YP_contig_1025,length=456>
##contig=<ID=YP_contig_1026,length=656>
##contig=<ID=YP_contig_1027,length=1522>
##contig=<ID=YP_contig_1028,length=656>
##contig=<ID=YP_contig_1029,length=4638>
##contig=<ID=YP_contig_1030,length=421>
##contig=<ID=YP_contig_1031,length=1788>
##contig=<ID=YP_contig_1032,length=888>
##contig=<ID=YP_contig_1033,length=303>
##contig=<ID=YP_contig_1034,length=902>
##contig=<ID=YP_contig_1035,length=1943>
##contig=<ID=YP_contig_1036,length=5003>
##contig=<ID=YP_contig_1037,length=2676>
##contig=<ID=YP_contig_1038,length=1988>
##contig=<ID=YP_contig_1039,length=4224>
##contig=<ID=YP_contig_1040,length=4337>
##contig=<ID=YP_contig_1041,length=3405>
##contig=<ID=YP_contig_1042,length=5977>
##contig=<ID=YP_contig_1043,length=2138>
##contig=<ID=YP_contig_1044,length=2021>
##contig=<ID=YP_contig_1045,length=2798>
##contig=<ID=YP_contig_1046,length=2231>
##contig=<ID=YP_contig_1047,length=810>
##contig=<ID=YP_contig_1048,length=3435>
##contig=<ID=YP_contig_1049,length=614>
##contig=<ID=YP_contig_1050,length=5457>
##contig=<ID=YP_contig_1051,length=882>
##contig=<ID=YP_contig_1052,length=1002>
##contig=<ID=YP_contig_1053,length=2545>
##contig=<ID=YP_contig_1054,length=2087>
##contig=<ID=YP_contig_1055,length=4727>
##contig=<ID=YP_contig_1056,length=5096>
##contig=<ID=YP_contig_1057,length=1940>
##contig=<ID=YP_contig_1058,length=5035>
##contig=<ID=YP_contig_1059,length=1852>
##contig=<ID=YP_contig_1060,length=1942>
##contig=<ID=YP_contig_1061,length=4876>
##contig=<ID=YP_contig_1062,length=5630>
##contig=<ID=YP_contig_1063,length=373>
##contig=<ID=YP_contig_1064,length=1307>
##contig=<ID=YP_contig_1065,length=2566>
##contig=<ID=YP_contig_1066,length=219>
##contig=<ID=YP_contig_1067,length=8108>
##contig=<ID=YP_contig_1068,length=2947>
##contig=<ID=YP_contig_1069,length=3696>
##contig=<ID=YP_contig_1070,length=8525>
##contig=<ID=YP_contig_1071,length=1294>
##contig=<ID=YP_contig_1072,length=6269>
##contig=<ID=YP_contig_1073,length=6453>
##contig=<ID=YP_contig_1074,length=896>
##contig=<ID=YP_contig_1075,length=799>
##contig=<ID=YP_contig_1076,length=1539>
##contig=<ID=YP_contig_1077,length=6449>
##contig=<ID=YP_contig_1078,length=5664>
##contig=<ID=YP_contig_1079,length=384>
##contig=<ID=YP_contig_1080,length=298>
##contig=<ID=YP_contig_1081,length=7783>
##contig=<ID=YP_contig_1082,length=2060>
##contig=<ID=YP_contig_1083,length=754>
##contig=<ID=YP_contig_1084,length=2966>
##contig=<ID=YP_contig_1085,length=2027>
##contig=<ID=YP_contig_1086,length=2035>
##contig=<ID=YP_contig_1087,length=4455>
##contig=<ID=YP_contig_1088,length=223>
##contig=<ID=YP_contig_1089,length=2867>
##contig=<ID=YP_contig_1090,length=3760>
##contig=<ID=YP_contig_1091,length=5972>
##contig=<ID=YP_contig_1092,length=1967>
##contig=<ID=YP_contig_1093,length=2700>
##contig=<ID=YP_contig_1094,length=2993>
##contig=<ID=YP_contig_1095,length=11535>
##contig=<ID=YP_contig_1096,length=3181>
##contig=<ID=YP_contig_1097,length=683>
##contig=<ID=YP_contig_1098,length=2502>
##contig=<ID=YP_contig_1099,length=1706>
##contig=<ID=YP_contig_1100,length=4295>
##contig=<ID=YP_contig_1101,length=478>
##contig=<ID=YP_contig_1102,length=202>
##contig=<ID=YP_contig_1103,length=2027>
##contig=<ID=YP_contig_1104,length=3562>
##contig=<ID=YP_contig_1105,length=1858>
##contig=<ID=YP_contig_1106,length=2239>
##contig=<ID=YP_contig_1107,length=878>
##contig=<ID=YP_contig_1108,length=775>
##contig=<ID=YP_contig_1109,length=5298>
##contig=<ID=YP_contig_1110,length=5046>
##contig=<ID=YP_contig_1111,length=2121>
##contig=<ID=YP_contig_1112,length=984>
##contig=<ID=YP_contig_1113,length=9432>
##contig=<ID=YP_contig_1114,length=983>
##contig=<ID=YP_contig_1115,length=371>
##contig=<ID=YP_contig_1116,length=6889>
##contig=<ID=YP_contig_1117,length=1301>
##contig=<ID=YP_contig_1118,length=1197>
##contig=<ID=YP_contig_1119,length=706>
##contig=<ID=YP_contig_1120,length=2863>
##contig=<ID=YP_contig_1121,length=2593>
##contig=<ID=YP_contig_1122,length=803>
##contig=<ID=YP_contig_1123,length=3383>
##contig=<ID=YP_contig_1124,length=5899>
##contig=<ID=YP_contig_1125,length=1159>
##contig=<ID=YP_contig_1126,length=215>
##contig=<ID=YP_contig_1127,length=4311>
##contig=<ID=YP_contig_1128,length=2763>
##contig=<ID=YP_contig_1129,length=2947>
##contig=<ID=YP_contig_1130,length=9224>
##contig=<ID=YP_contig_1131,length=1289>
##contig=<ID=YP_contig_1132,length=595>
##contig=<ID=YP_contig_1133,length=1838>
##contig=<ID=YP_contig_1134,length=521>
##contig=<ID=YP_contig_1135,length=2846>
##contig=<ID=YP_contig_1136,length=532>
##contig=<ID=YP_contig_1137,length=767>
##contig=<ID=YP_contig_1138,length=5799>
##contig=<ID=YP_contig_1139,length=1352>
##contig=<ID=YP_contig_1140,length=3503>
##contig=<ID=YP_contig_1141,length=2655>
##contig=<ID=YP_contig_1142,length=1496>
##contig=<ID=YP_contig_1143,length=335>
##contig=<ID=YP_contig_1144,length=829>
##contig=<ID=YP_contig_1145,length=2760>
##contig=<ID=YP_contig_1146,length=203>
##contig=<ID=YP_contig_1147,length=286>
##contig=<ID=YP_contig_1148,length=475>
##contig=<ID=YP_contig_1149,length=331>
##contig=<ID=YP_contig_1150,length=2512>
##contig=<ID=YP_contig_1151,length=9410>
##contig=<ID=YP_contig_1152,length=14287>
##contig=<ID=YP_contig_1153,length=312>
##contig=<ID=YP_contig_1154,length=3292>
##contig=<ID=YP_contig_1155,length=1855>
##contig=<ID=YP_contig_1156,length=1530>
##contig=<ID=YP_contig_1157,length=7164>
##contig=<ID=YP_contig_1158,length=3994>
##contig=<ID=YP_contig_1159,length=4003>
##contig=<ID=YP_contig_1160,length=1235>
##contig=<ID=YP_contig_1161,length=651>
##contig=<ID=YP_contig_1162,length=4000>
##contig=<ID=YP_contig_1163,length=2341>
##contig=<ID=YP_contig_1164,length=1946>
##contig=<ID=YP_contig_1165,length=2379>
##contig=<ID=YP_contig_1166,length=3377>
##contig=<ID=YP_contig_1167,length=1405>
##contig=<ID=YP_contig_1168,length=1968>
##contig=<ID=YP_contig_1169,length=819>
##contig=<ID=YP_contig_1170,length=3117>
##contig=<ID=YP_contig_1171,length=789>
##contig=<ID=YP_contig_1172,length=6938>
##contig=<ID=YP_contig_1173,length=745>
##contig=<ID=YP_contig_1174,length=4018>
##contig=<ID=YP_contig_1175,length=3014>
##contig=<ID=YP_contig_1176,length=2868>
##contig=<ID=YP_contig_1177,length=2598>
##contig=<ID=YP_contig_1178,length=645>
##contig=<ID=YP_contig_1179,length=929>
##contig=<ID=YP_contig_1180,length=7158>
##contig=<ID=YP_contig_1181,length=1974>
##contig=<ID=YP_contig_1182,length=1133>
##contig=<ID=YP_contig_1183,length=1759>
##contig=<ID=YP_contig_1184,length=4519>
##contig=<ID=YP_contig_1185,length=2566>
##contig=<ID=YP_contig_1186,length=953>
##contig=<ID=YP_contig_1187,length=3883>
##contig=<ID=YP_contig_1188,length=4810>
##contig=<ID=YP_contig_1189,length=2894>
##contig=<ID=YP_contig_1190,length=1925>
##contig=<ID=YP_contig_1191,length=1357>
##contig=<ID=YP_contig_1192,length=5677>
##contig=<ID=YP_contig_1193,length=3769>
##contig=<ID=YP_contig_1194,length=2738>
##contig=<ID=YP_contig_1195,length=2388>
##contig=<ID=YP_contig_1196,length=2184>
##contig=<ID=YP_contig_1197,length=1852>
##contig=<ID=YP_contig_1198,length=430>
##contig=<ID=YP_contig_1199,length=6413>
##contig=<ID=YP_contig_1200,length=1353>
##contig=<ID=YP_contig_1201,length=2110>
##contig=<ID=YP_contig_1202,length=1036>
##contig=<ID=YP_contig_1203,length=1233>
##contig=<ID=YP_contig_1204,length=4185>
##contig=<ID=YP_contig_1205,length=1213>
##contig=<ID=YP_contig_1206,length=992>
##contig=<ID=YP_contig_1207,length=1266>
##contig=<ID=YP_contig_1208,length=1827>
##contig=<ID=YP_contig_1209,length=4574>
##contig=<ID=YP_contig_1210,length=2132>
##contig=<ID=YP_contig_1211,length=6737>
##contig=<ID=YP_contig_1212,length=638>
##contig=<ID=YP_contig_1213,length=8812>
##contig=<ID=YP_contig_1214,length=3462>
##contig=<ID=YP_contig_1215,length=2373>
##contig=<ID=YP_contig_1216,length=23786>
##contig=<ID=YP_contig_1217,length=331>
##contig=<ID=YP_contig_1218,length=315>
##contig=<ID=YP_contig_1219,length=1330>
##contig=<ID=YP_contig_1220,length=558>
##contig=<ID=YP_contig_1221,length=1964>
##contig=<ID=YP_contig_1222,length=322>
##contig=<ID=YP_contig_1223,length=3424>
##contig=<ID=YP_contig_1224,length=3964>
##contig=<ID=YP_contig_1225,length=3666>
##contig=<ID=YP_contig_1226,length=5790>
##contig=<ID=YP_contig_1227,length=7181>
##contig=<ID=YP_contig_1228,length=3490>
##contig=<ID=YP_contig_1229,length=6045>
##contig=<ID=YP_contig_1230,length=5544>
##contig=<ID=YP_contig_1231,length=6059>
##contig=<ID=YP_contig_1232,length=743>
##contig=<ID=YP_contig_1233,length=5415>
##contig=<ID=YP_contig_1234,length=2795>
##contig=<ID=YP_contig_1235,length=2832>
##contig=<ID=YP_contig_1236,length=469>
##contig=<ID=YP_contig_1237,length=463>
##contig=<ID=YP_contig_1238,length=1698>
##contig=<ID=YP_contig_1239,length=3054>
##contig=<ID=YP_contig_1240,length=766>
##contig=<ID=YP_contig_1241,length=234>
##contig=<ID=YP_contig_1242,length=2616>
##contig=<ID=YP_contig_1243,length=1061>
##contig=<ID=YP_contig_1244,length=962>
##contig=<ID=YP_contig_1245,length=314>
##contig=<ID=YP_contig_1246,length=260>
##contig=<ID=YP_contig_1247,length=767>
##contig=<ID=YP_contig_1248,length=1804>
##contig=<ID=YP_contig_1249,length=5107>
##contig=<ID=YP_contig_1250,length=5053>
##contig=<ID=YP_contig_1251,length=1771>
##contig=<ID=YP_contig_1252,length=2501>
##contig=<ID=YP_contig_1253,length=210>
##contig=<ID=YP_contig_1254,length=369>
##contig=<ID=YP_contig_1255,length=796>
##contig=<ID=YP_contig_1256,length=1483>
##contig=<ID=YP_contig_1257,length=979>
##contig=<ID=YP_contig_1258,length=3493>
##contig=<ID=YP_contig_1259,length=2725>
##contig=<ID=YP_contig_1260,length=6655>
##contig=<ID=YP_contig_1261,length=5141>
##contig=<ID=YP_contig_1262,length=1288>
##contig=<ID=YP_contig_1263,length=2300>
##contig=<ID=YP_contig_1264,length=11458>
##contig=<ID=YP_contig_1265,length=1981>
##contig=<ID=YP_contig_1266,length=3110>
##contig=<ID=YP_contig_1267,length=2505>
##contig=<ID=YP_contig_1268,length=4657>
##contig=<ID=YP_contig_1269,length=2933>
##contig=<ID=YP_contig_1270,length=3883>
##contig=<ID=YP_contig_1271,length=710>
##contig=<ID=YP_contig_1272,length=3125>
##contig=<ID=YP_contig_1273,length=2976>
##contig=<ID=YP_contig_1274,length=3092>
##contig=<ID=YP_contig_1275,length=1802>
##contig=<ID=YP_contig_1276,length=388>
##contig=<ID=YP_contig_1277,length=8488>
##contig=<ID=YP_contig_1278,length=477>
##contig=<ID=YP_contig_1279,length=569>
##contig=<ID=YP_contig_1280,length=398>
##contig=<ID=YP_contig_1281,length=1537>
##contig=<ID=YP_contig_1282,length=15971>
##contig=<ID=YP_contig_1283,length=6318>
##contig=<ID=YP_contig_1284,length=4074>
##contig=<ID=YP_contig_1285,length=1554>
##contig=<ID=YP_contig_1286,length=15916>
##contig=<ID=YP_contig_1287,length=5771>
##contig=<ID=YP_contig_1288,length=3016>
##contig=<ID=YP_contig_1289,length=2149>
##contig=<ID=YP_contig_1290,length=483>
##contig=<ID=YP_contig_1291,length=321>
##contig=<ID=YP_contig_1292,length=2114>
##contig=<ID=YP_contig_1293,length=959>
##contig=<ID=YP_contig_1294,length=350>
##contig=<ID=YP_contig_1295,length=4257>
##contig=<ID=YP_contig_1296,length=1428>
##contig=<ID=YP_contig_1297,length=2086>
##contig=<ID=YP_contig_1298,length=1973>
##contig=<ID=YP_contig_1299,length=1913>
##contig=<ID=YP_contig_1300,length=1651>
##contig=<ID=YP_contig_1301,length=299>
##contig=<ID=YP_contig_1302,length=2560>
##contig=<ID=YP_contig_1303,length=1636>
##contig=<ID=YP_contig_1304,length=11135>
##contig=<ID=YP_contig_1305,length=2893>
##contig=<ID=YP_contig_1306,length=823>
##contig=<ID=YP_contig_1307,length=1083>
##contig=<ID=YP_contig_1308,length=8055>
##contig=<ID=YP_contig_1309,length=2107>
##contig=<ID=YP_contig_1310,length=3555>
##contig=<ID=YP_contig_1311,length=2193>
##contig=<ID=YP_contig_1312,length=1432>
##contig=<ID=YP_contig_1313,length=3411>
##contig=<ID=YP_contig_1314,length=13598>
##contig=<ID=YP_contig_1315,length=10377>
##contig=<ID=YP_contig_1316,length=2418>
##contig=<ID=YP_contig_1317,length=2873>
##contig=<ID=YP_contig_1318,length=3041>
##contig=<ID=YP_contig_1319,length=835>
##contig=<ID=YP_contig_1320,length=799>
##contig=<ID=YP_contig_1321,length=3098>
##contig=<ID=YP_contig_1322,length=2181>
##contig=<ID=YP_contig_1323,length=306>
##contig=<ID=YP_contig_1324,length=689>
##contig=<ID=YP_contig_1325,length=336>
##contig=<ID=YP_contig_1326,length=3340>
##contig=<ID=YP_contig_1327,length=2352>
##contig=<ID=YP_contig_1328,length=7676>
##contig=<ID=YP_contig_1329,length=1051>
##contig=<ID=YP_contig_1330,length=2581>
##contig=<ID=YP_contig_1331,length=15107>
##contig=<ID=YP_contig_1332,length=418>
##contig=<ID=YP_contig_1333,length=2721>
##contig=<ID=YP_contig_1334,length=1771>
##contig=<ID=YP_contig_1335,length=3148>
##contig=<ID=YP_contig_1336,length=3834>
##contig=<ID=YP_contig_1337,length=4240>
##contig=<ID=YP_contig_1338,length=4449>
##contig=<ID=YP_contig_1339,length=3781>
##contig=<ID=YP_contig_1340,length=3780>
##contig=<ID=YP_contig_1341,length=7729>
##contig=<ID=YP_contig_1342,length=6053>
##contig=<ID=YP_contig_1343,length=3268>
##contig=<ID=YP_contig_1344,length=1071>
##contig=<ID=YP_contig_1345,length=217>
##contig=<ID=YP_contig_1346,length=3171>
##contig=<ID=YP_contig_1347,length=4198>
##contig=<ID=YP_contig_1348,length=3173>
##contig=<ID=YP_contig_1349,length=409>
##contig=<ID=YP_contig_1350,length=1672>
##contig=<ID=YP_contig_1351,length=3698>
##contig=<ID=YP_contig_1352,length=279>
##contig=<ID=YP_contig_1353,length=3769>
##contig=<ID=YP_contig_1354,length=904>
##contig=<ID=YP_contig_1355,length=3415>
##contig=<ID=YP_contig_1356,length=1496>
##contig=<ID=YP_contig_1357,length=7103>
##contig=<ID=YP_contig_1358,length=1533>
##contig=<ID=YP_contig_1359,length=1843>
##contig=<ID=YP_contig_1360,length=6805>
##contig=<ID=YP_contig_1361,length=2557>
##contig=<ID=YP_contig_1362,length=623>
##contig=<ID=YP_contig_1363,length=6654>
##contig=<ID=YP_contig_1364,length=5089>
##contig=<ID=YP_contig_1365,length=7328>
##contig=<ID=YP_contig_1366,length=1205>
##contig=<ID=YP_contig_1367,length=411>
##contig=<ID=YP_contig_1368,length=460>
##contig=<ID=YP_contig_1369,length=554>
##contig=<ID=YP_contig_1370,length=6689>
##contig=<ID=YP_contig_1371,length=5541>
##contig=<ID=YP_contig_1372,length=563>
##contig=<ID=YP_contig_1373,length=4160>
##contig=<ID=YP_contig_1374,length=2437>
##contig=<ID=YP_contig_1375,length=335>
##contig=<ID=YP_contig_1376,length=719>
##contig=<ID=YP_contig_1377,length=772>
##contig=<ID=YP_contig_1378,length=1781>
##contig=<ID=YP_contig_1379,length=5155>
##contig=<ID=YP_contig_1380,length=7149>
##contig=<ID=YP_contig_1381,length=850>
##contig=<ID=YP_contig_1382,length=1596>
##contig=<ID=YP_contig_1383,length=3174>
##contig=<ID=YP_contig_1384,length=310>
##contig=<ID=YP_contig_1385,length=806>
##contig=<ID=YP_contig_1386,length=7464>
##contig=<ID=YP_contig_1387,length=4882>
##contig=<ID=YP_contig_1388,length=728>
##contig=<ID=YP_contig_1389,length=4102>
##contig=<ID=YP_contig_1390,length=1190>
##contig=<ID=YP_contig_1391,length=2290>
##contig=<ID=YP_contig_1392,length=2704>
##contig=<ID=YP_contig_1393,length=2642>
##contig=<ID=YP_contig_1394,length=8406>
##contig=<ID=YP_contig_1395,length=364>
##contig=<ID=YP_contig_1396,length=2096>
##contig=<ID=YP_contig_1397,length=4614>
##contig=<ID=YP_contig_1398,length=1909>
##contig=<ID=YP_contig_1399,length=4248>
##contig=<ID=YP_contig_1400,length=1540>
##contig=<ID=YP_contig_1401,length=320>
##contig=<ID=YP_contig_1402,length=351>
##contig=<ID=YP_contig_1403,length=1790>
##contig=<ID=YP_contig_1404,length=2676>
##contig=<ID=YP_contig_1405,length=3916>
##contig=<ID=YP_contig_1406,length=4120>
##contig=<ID=YP_contig_1407,length=1048>
##contig=<ID=YP_contig_1408,length=6045>
##contig=<ID=YP_contig_1409,length=276>
##contig=<ID=YP_contig_1410,length=318>
##contig=<ID=YP_contig_1411,length=1178>
##contig=<ID=YP_contig_1412,length=2004>
##contig=<ID=YP_contig_1413,length=3285>
##contig=<ID=YP_contig_1414,length=1625>
##contig=<ID=YP_contig_1415,length=2035>
##contig=<ID=YP_contig_1416,length=4324>
##contig=<ID=YP_contig_1417,length=502>
##contig=<ID=YP_contig_1418,length=284>
##contig=<ID=YP_contig_1419,length=282>
##contig=<ID=YP_contig_1420,length=3405>
##contig=<ID=YP_contig_1421,length=2377>
##contig=<ID=YP_contig_1422,length=2048>
##contig=<ID=YP_contig_1423,length=1880>
##contig=<ID=YP_contig_1424,length=1769>
##contig=<ID=YP_contig_1425,length=3601>
##contig=<ID=YP_contig_1426,length=2532>
##contig=<ID=YP_contig_1427,length=4048>
##contig=<ID=YP_contig_1428,length=2025>
##contig=<ID=YP_contig_1429,length=2338>
##contig=<ID=YP_contig_1430,length=4409>
##contig=<ID=YP_contig_1431,length=2024>
##contig=<ID=YP_contig_1432,length=238>
##contig=<ID=YP_contig_1433,length=504>
##contig=<ID=YP_contig_1434,length=519>
##contig=<ID=YP_contig_1435,length=2760>
##contig=<ID=YP_contig_1436,length=2813>
##contig=<ID=YP_contig_1437,length=4280>
##contig=<ID=YP_contig_1438,length=3550>
##contig=<ID=YP_contig_1439,length=3286>
##contig=<ID=YP_contig_1440,length=5126>
##contig=<ID=YP_contig_1441,length=8381>
##contig=<ID=YP_contig_1442,length=1831>
##contig=<ID=YP_contig_1443,length=6169>
##contig=<ID=YP_contig_1444,length=5568>
##contig=<ID=YP_contig_1445,length=3498>
##contig=<ID=YP_contig_1446,length=15941>
##contig=<ID=YP_contig_1447,length=1136>
##contig=<ID=YP_contig_1448,length=3247>
##contig=<ID=YP_contig_1449,length=1274>
##contig=<ID=YP_contig_1450,length=8695>
##contig=<ID=YP_contig_1451,length=1051>
##contig=<ID=YP_contig_1452,length=5330>
##contig=<ID=YP_contig_1453,length=739>
##contig=<ID=YP_contig_1454,length=7103>
##contig=<ID=YP_contig_1455,length=1745>
##contig=<ID=YP_contig_1456,length=2760>
##contig=<ID=YP_contig_1457,length=5159>
##contig=<ID=YP_contig_1458,length=1154>
##contig=<ID=YP_contig_1459,length=2748>
##contig=<ID=YP_contig_1460,length=1079>
##contig=<ID=YP_contig_1461,length=411>
##contig=<ID=YP_contig_1462,length=2440>
##contig=<ID=YP_contig_1463,length=625>
##contig=<ID=YP_contig_1464,length=226>
##contig=<ID=YP_contig_1465,length=272>
##contig=<ID=YP_contig_1466,length=2209>
##contig=<ID=YP_contig_1467,length=376>
##contig=<ID=YP_contig_1468,length=519>
##contig=<ID=YP_contig_1469,length=7351>
##contig=<ID=YP_contig_1470,length=6667>
##contig=<ID=YP_contig_1471,length=12357>
##contig=<ID=YP_contig_1472,length=4690>
##contig=<ID=YP_contig_1473,length=295>
##contig=<ID=YP_contig_1474,length=485>
##contig=<ID=YP_contig_1475,length=4970>
##contig=<ID=YP_contig_1476,length=3275>
##contig=<ID=YP_contig_1477,length=408>
##contig=<ID=YP_contig_1478,length=1702>
##contig=<ID=YP_contig_1479,length=1471>
##contig=<ID=YP_contig_1480,length=2804>
##contig=<ID=YP_contig_1481,length=645>
##contig=<ID=YP_contig_1482,length=721>
##contig=<ID=YP_contig_1483,length=8076>
##contig=<ID=YP_contig_1484,length=1615>
##contig=<ID=YP_contig_1485,length=2136>
##contig=<ID=YP_contig_1486,length=1929>
##contig=<ID=YP_contig_1487,length=905>
##contig=<ID=YP_contig_1488,length=816>
##contig=<ID=YP_contig_1489,length=2390>
##contig=<ID=YP_contig_1490,length=8559>
##contig=<ID=YP_contig_1491,length=517>
##contig=<ID=YP_contig_1492,length=550>
##contig=<ID=YP_contig_1493,length=2829>
##contig=<ID=YP_contig_1494,length=4563>
##contig=<ID=YP_contig_1495,length=964>
##contig=<ID=YP_contig_1496,length=2131>
##contig=<ID=YP_contig_1497,length=2562>
##contig=<ID=YP_contig_1498,length=3963>
##contig=<ID=YP_contig_1499,length=8220>
##contig=<ID=YP_contig_1500,length=3619>
##contig=<ID=YP_contig_1501,length=481>
##contig=<ID=YP_contig_1502,length=857>
##contig=<ID=YP_contig_1503,length=818>
##contig=<ID=YP_contig_1504,length=1165>
##contig=<ID=YP_contig_1505,length=2664>
##contig=<ID=YP_contig_1506,length=1201>
##contig=<ID=YP_contig_1507,length=4987>
##contig=<ID=YP_contig_1508,length=658>
##contig=<ID=YP_contig_1509,length=1159>
##contig=<ID=YP_contig_1510,length=3006>
##contig=<ID=YP_contig_1511,length=725>
##contig=<ID=YP_contig_1512,length=1551>
##contig=<ID=YP_contig_1513,length=573>
##contig=<ID=YP_contig_1514,length=3567>
##contig=<ID=YP_contig_1515,length=904>
##contig=<ID=YP_contig_1516,length=5521>
##contig=<ID=YP_contig_1517,length=1762>
##contig=<ID=YP_contig_1518,length=4590>
##contig=<ID=YP_contig_1519,length=2585>
##contig=<ID=YP_contig_1520,length=5400>
##contig=<ID=YP_contig_1521,length=679>
##contig=<ID=YP_contig_1522,length=1020>
##contig=<ID=YP_contig_1523,length=379>
##contig=<ID=YP_contig_1524,length=2914>
##contig=<ID=YP_contig_1525,length=250>
##contig=<ID=YP_contig_1526,length=4074>
##contig=<ID=YP_contig_1527,length=489>
##contig=<ID=YP_contig_1528,length=308>
##contig=<ID=YP_contig_1529,length=2833>
##contig=<ID=YP_contig_1530,length=2856>
##contig=<ID=YP_contig_1531,length=613>
##contig=<ID=YP_contig_1532,length=5603>
##contig=<ID=YP_contig_1533,length=1311>
##contig=<ID=YP_contig_1534,length=393>
##contig=<ID=YP_contig_1535,length=339>
##contig=<ID=YP_contig_1536,length=609>
##contig=<ID=YP_contig_1537,length=296>
##contig=<ID=YP_contig_1538,length=7651>
##contig=<ID=YP_contig_1539,length=7262>
##contig=<ID=YP_contig_1540,length=2627>
##contig=<ID=YP_contig_1541,length=3308>
##contig=<ID=YP_contig_1542,length=479>
##contig=<ID=YP_contig_1543,length=4680>
##contig=<ID=YP_contig_1544,length=395>
##contig=<ID=YP_contig_1545,length=5273>
##contig=<ID=YP_contig_1546,length=2660>
##contig=<ID=YP_contig_1547,length=2204>
##contig=<ID=YP_contig_1548,length=800>
##contig=<ID=YP_contig_1549,length=2498>
##contig=<ID=YP_contig_1550,length=3507>
##contig=<ID=YP_contig_1551,length=908>
##contig=<ID=YP_contig_1552,length=4345>
##contig=<ID=YP_contig_1553,length=3570>
##contig=<ID=YP_contig_1554,length=6358>
##contig=<ID=YP_contig_1555,length=773>
##contig=<ID=YP_contig_1556,length=1959>
##contig=<ID=YP_contig_1557,length=741>
##contig=<ID=YP_contig_1558,length=3947>
##contig=<ID=YP_contig_1559,length=3766>
##contig=<ID=YP_contig_1560,length=1039>
##contig=<ID=YP_contig_1561,length=1866>
##contig=<ID=YP_contig_1562,length=1655>
##contig=<ID=YP_contig_1563,length=1689>
##contig=<ID=YP_contig_1564,length=2032>
##contig=<ID=YP_contig_1565,length=2911>
##contig=<ID=YP_contig_1566,length=4444>
##contig=<ID=YP_contig_1567,length=2210>
##contig=<ID=YP_contig_1568,length=3306>
##contig=<ID=YP_contig_1569,length=883>
##contig=<ID=YP_contig_1570,length=966>
##contig=<ID=YP_contig_1571,length=7550>
##contig=<ID=YP_contig_1572,length=1904>
##contig=<ID=YP_contig_1573,length=2501>
##contig=<ID=YP_contig_1574,length=6554>
##contig=<ID=YP_contig_1575,length=2405>
##contig=<ID=YP_contig_1576,length=14886>
##contig=<ID=YP_contig_1577,length=388>
##contig=<ID=YP_contig_1578,length=2679>
##contig=<ID=YP_contig_1579,length=257>
##contig=<ID=YP_contig_1580,length=220>
##contig=<ID=YP_contig_1581,length=1023>
##contig=<ID=YP_contig_1582,length=4843>
##contig=<ID=YP_contig_1583,length=3408>
##contig=<ID=YP_contig_1584,length=11012>
##contig=<ID=YP_contig_1585,length=1864>
##contig=<ID=YP_contig_1586,length=2882>
##contig=<ID=YP_contig_1587,length=274>
##contig=<ID=YP_contig_1588,length=769>
##contig=<ID=YP_contig_1589,length=6947>
##contig=<ID=YP_contig_1590,length=3077>
##contig=<ID=YP_contig_1591,length=3265>
##contig=<ID=YP_contig_1592,length=1641>
##contig=<ID=YP_contig_1593,length=289>
##contig=<ID=YP_contig_1594,length=412>
##contig=<ID=YP_contig_1595,length=3656>
##contig=<ID=YP_contig_1596,length=2413>
##contig=<ID=YP_contig_1597,length=9197>
##contig=<ID=YP_contig_1598,length=1315>
##contig=<ID=YP_contig_1599,length=367>
##contig=<ID=YP_contig_1600,length=5196>
##contig=<ID=YP_contig_1601,length=1597>
##contig=<ID=YP_contig_1602,length=2801>
##contig=<ID=YP_contig_1603,length=4783>
##contig=<ID=YP_contig_1604,length=2876>
##contig=<ID=YP_contig_1605,length=5475>
##contig=<ID=YP_contig_1606,length=3704>
##contig=<ID=YP_contig_1607,length=299>
##contig=<ID=YP_contig_1608,length=4746>
##contig=<ID=YP_contig_1609,length=7440>
##contig=<ID=YP_contig_1610,length=7231>
##contig=<ID=YP_contig_1611,length=635>
##contig=<ID=YP_contig_1612,length=7749>
##contig=<ID=YP_contig_1613,length=2343>
##contig=<ID=YP_contig_1614,length=1467>
##contig=<ID=YP_contig_1615,length=262>
##contig=<ID=YP_contig_1616,length=2832>
##contig=<ID=YP_contig_1617,length=2637>
##contig=<ID=YP_contig_1618,length=1599>
##contig=<ID=YP_contig_1619,length=3535>
##contig=<ID=YP_contig_1620,length=999>
##contig=<ID=YP_contig_1621,length=415>
##contig=<ID=YP_contig_1622,length=858>
##contig=<ID=YP_contig_1623,length=7098>
##contig=<ID=YP_contig_1624,length=1064>
##contig=<ID=YP_contig_1625,length=2554>
##contig=<ID=YP_contig_1626,length=3273>
##contig=<ID=YP_contig_1627,length=1807>
##contig=<ID=YP_contig_1628,length=788>
##contig=<ID=YP_contig_1629,length=2363>
##contig=<ID=YP_contig_1630,length=7900>
##contig=<ID=YP_contig_1631,length=276>
##contig=<ID=YP_contig_1632,length=1642>
##contig=<ID=YP_contig_1633,length=1343>
##contig=<ID=YP_contig_1634,length=2123>
##contig=<ID=YP_contig_1635,length=4630>
##contig=<ID=YP_contig_1636,length=279>
##contig=<ID=YP_contig_1637,length=218>
##contig=<ID=YP_contig_1638,length=4021>
##contig=<ID=YP_contig_1639,length=1815>
##contig=<ID=YP_contig_1640,length=4638>
##contig=<ID=YP_contig_1641,length=3882>
##contig=<ID=YP_contig_1642,length=495>
##contig=<ID=YP_contig_1643,length=335>
##contig=<ID=YP_contig_1644,length=3721>
##contig=<ID=YP_contig_1645,length=2096>
##contig=<ID=YP_contig_1646,length=264>
##contig=<ID=YP_contig_1647,length=6677>
##contig=<ID=YP_contig_1648,length=556>
##contig=<ID=YP_contig_1649,length=3641>
##contig=<ID=YP_contig_1650,length=3570>
##contig=<ID=YP_contig_1651,length=1739>
##contig=<ID=YP_contig_1652,length=1539>
##contig=<ID=YP_contig_1653,length=2175>
##contig=<ID=YP_contig_1654,length=10024>
##contig=<ID=YP_contig_1655,length=1405>
##contig=<ID=YP_contig_1656,length=4357>
##contig=<ID=YP_contig_1657,length=1643>
##contig=<ID=YP_contig_1658,length=267>
##contig=<ID=YP_contig_1659,length=663>
##contig=<ID=YP_contig_1660,length=471>
##contig=<ID=YP_contig_1661,length=670>
##contig=<ID=YP_contig_1662,length=1406>
##contig=<ID=YP_contig_1663,length=313>
##contig=<ID=YP_contig_1664,length=438>
##contig=<ID=YP_contig_1665,length=4468>
##contig=<ID=YP_contig_1666,length=2268>
##contig=<ID=YP_contig_1667,length=3043>
##contig=<ID=YP_contig_1668,length=3034>
##contig=<ID=YP_contig_1669,length=583>
##contig=<ID=YP_contig_1670,length=532>
##contig=<ID=YP_contig_1671,length=2463>
##contig=<ID=YP_contig_1672,length=2016>
##contig=<ID=YP_contig_1673,length=1875>
##contig=<ID=YP_contig_1674,length=1519>
##contig=<ID=YP_contig_1675,length=1426>
##contig=<ID=YP_contig_1676,length=9338>
##contig=<ID=YP_contig_1677,length=3164>
##contig=<ID=YP_contig_1678,length=2685>
##contig=<ID=YP_contig_1679,length=1316>
##contig=<ID=YP_contig_1680,length=4168>
##contig=<ID=YP_contig_1681,length=8959>
##contig=<ID=YP_contig_1682,length=2139>
##contig=<ID=YP_contig_1683,length=2794>
##contig=<ID=YP_contig_1684,length=6736>
##contig=<ID=YP_contig_1685,length=782>
##contig=<ID=YP_contig_1686,length=1027>
##contig=<ID=YP_contig_1687,length=2336>
##contig=<ID=YP_contig_1688,length=363>
##contig=<ID=YP_contig_1689,length=245>
##contig=<ID=YP_contig_1690,length=919>
##contig=<ID=YP_contig_1691,length=4696>
##contig=<ID=YP_contig_1692,length=1325>
##contig=<ID=YP_contig_1693,length=360>
##contig=<ID=YP_contig_1694,length=2029>
##contig=<ID=YP_contig_1695,length=2715>
##contig=<ID=YP_contig_1696,length=903>
##contig=<ID=YP_contig_1697,length=1462>
##contig=<ID=YP_contig_1698,length=446>
##contig=<ID=YP_contig_1699,length=2006>
##contig=<ID=YP_contig_1700,length=5723>
##contig=<ID=YP_contig_1701,length=3268>
##contig=<ID=YP_contig_1702,length=3552>
##contig=<ID=YP_contig_1703,length=6877>
##contig=<ID=YP_contig_1704,length=1791>
##contig=<ID=YP_contig_1705,length=2872>
##contig=<ID=YP_contig_1706,length=2559>
##contig=<ID=YP_contig_1707,length=789>
##contig=<ID=YP_contig_1708,length=5551>
##contig=<ID=YP_contig_1709,length=1032>
##contig=<ID=YP_contig_1710,length=2157>
##contig=<ID=YP_contig_1711,length=6474>
##contig=<ID=YP_contig_1712,length=2310>
##contig=<ID=YP_contig_1713,length=1638>
##contig=<ID=YP_contig_1714,length=3543>
##contig=<ID=YP_contig_1715,length=682>
##contig=<ID=YP_contig_1716,length=1625>
##contig=<ID=YP_contig_1717,length=575>
##contig=<ID=YP_contig_1718,length=1307>
##contig=<ID=YP_contig_1719,length=1682>
##contig=<ID=YP_contig_1720,length=1489>
##contig=<ID=YP_contig_1721,length=1656>
##contig=<ID=YP_contig_1722,length=6286>
##contig=<ID=YP_contig_1723,length=3322>
##contig=<ID=YP_contig_1724,length=1920>
##contig=<ID=YP_contig_1725,length=1727>
##contig=<ID=YP_contig_1726,length=5302>
##contig=<ID=YP_contig_1727,length=2628>
##contig=<ID=YP_contig_1728,length=2213>
##contig=<ID=YP_contig_1729,length=8007>
##contig=<ID=YP_contig_1730,length=2989>
##contig=<ID=YP_contig_1731,length=1417>
##contig=<ID=YP_contig_1732,length=316>
##contig=<ID=YP_contig_1733,length=324>
##contig=<ID=YP_contig_1734,length=517>
##contig=<ID=YP_contig_1735,length=4468>
##contig=<ID=YP_contig_1736,length=3518>
##contig=<ID=YP_contig_1737,length=3782>
##contig=<ID=YP_contig_1738,length=4161>
##contig=<ID=YP_contig_1739,length=1994>
##contig=<ID=YP_contig_1740,length=1782>
##contig=<ID=YP_contig_1741,length=925>
##contig=<ID=YP_contig_1742,length=4201>
##contig=<ID=YP_contig_1743,length=1331>
##contig=<ID=YP_contig_1744,length=734>
##contig=<ID=YP_contig_1745,length=3557>
##contig=<ID=YP_contig_1746,length=3578>
##contig=<ID=YP_contig_1747,length=2149>
##contig=<ID=YP_contig_1748,length=4914>
##contig=<ID=YP_contig_1749,length=590>
##contig=<ID=YP_contig_1750,length=4347>
##contig=<ID=YP_contig_1751,length=1370>
##contig=<ID=YP_contig_1752,length=1440>
##contig=<ID=YP_contig_1753,length=493>
##contig=<ID=YP_contig_1754,length=4891>
##contig=<ID=YP_contig_1755,length=1468>
##contig=<ID=YP_contig_1756,length=3216>
##contig=<ID=YP_contig_1757,length=2899>
##contig=<ID=YP_contig_1758,length=3100>
##contig=<ID=YP_contig_1759,length=325>
##contig=<ID=YP_contig_1760,length=4925>
##contig=<ID=YP_contig_1761,length=2197>
##contig=<ID=YP_contig_1762,length=1205>
##contig=<ID=YP_contig_1763,length=825>
##contig=<ID=YP_contig_1764,length=233>
##contig=<ID=YP_contig_1765,length=278>
##contig=<ID=YP_contig_1766,length=2473>
##contig=<ID=YP_contig_1767,length=2232>
##contig=<ID=YP_contig_1768,length=2205>
##contig=<ID=YP_contig_1769,length=2680>
##contig=<ID=YP_contig_1770,length=639>
##contig=<ID=YP_contig_1771,length=475>
##contig=<ID=YP_contig_1772,length=745>
##contig=<ID=YP_contig_1773,length=4093>
##contig=<ID=YP_contig_1774,length=1208>
##contig=<ID=YP_contig_1775,length=385>
##contig=<ID=YP_contig_1776,length=7090>
##contig=<ID=YP_contig_1777,length=1869>
##contig=<ID=YP_contig_1778,length=1068>
##contig=<ID=YP_contig_1779,length=2099>
##contig=<ID=YP_contig_1780,length=9515>
##contig=<ID=YP_contig_1781,length=1053>
##contig=<ID=YP_contig_1782,length=628>
##contig=<ID=YP_contig_1783,length=1944>
##contig=<ID=YP_contig_1784,length=6373>
##contig=<ID=YP_contig_1785,length=2128>
##contig=<ID=YP_contig_1786,length=1272>
##contig=<ID=YP_contig_1787,length=1055>
##contig=<ID=YP_contig_1788,length=2688>
##contig=<ID=YP_contig_1789,length=7850>
##contig=<ID=YP_contig_1790,length=1299>
##contig=<ID=YP_contig_1791,length=5088>
##contig=<ID=YP_contig_1792,length=647>
##contig=<ID=YP_contig_1793,length=2874>
##contig=<ID=YP_contig_1794,length=4294>
##contig=<ID=YP_contig_1795,length=4640>
##contig=<ID=YP_contig_1796,length=11479>
##contig=<ID=YP_contig_1797,length=969>
##contig=<ID=YP_contig_1798,length=405>
##contig=<ID=YP_contig_1799,length=1533>
##contig=<ID=YP_contig_1800,length=2535>
##contig=<ID=YP_contig_1801,length=1977>
##contig=<ID=YP_contig_1802,length=2241>
##contig=<ID=YP_contig_1803,length=1361>
##contig=<ID=YP_contig_1804,length=7628>
##contig=<ID=YP_contig_1805,length=3539>
##contig=<ID=YP_contig_1806,length=3821>
##contig=<ID=YP_contig_1807,length=1636>
##contig=<ID=YP_contig_1808,length=1487>
##contig=<ID=YP_contig_1809,length=541>
##contig=<ID=YP_contig_1810,length=272>
##contig=<ID=YP_contig_1811,length=3326>
##contig=<ID=YP_contig_1812,length=3878>
##contig=<ID=YP_contig_1813,length=2369>
##contig=<ID=YP_contig_1814,length=969>
##contig=<ID=YP_contig_1815,length=2561>
##contig=<ID=YP_contig_1816,length=218>
##contig=<ID=YP_contig_1817,length=1147>
##contig=<ID=YP_contig_1818,length=1388>
##contig=<ID=YP_contig_1819,length=2579>
##contig=<ID=YP_contig_1820,length=485>
##contig=<ID=YP_contig_1821,length=1562>
##contig=<ID=YP_contig_1822,length=756>
##contig=<ID=YP_contig_1823,length=2927>
##contig=<ID=YP_contig_1824,length=2087>
##contig=<ID=YP_contig_1825,length=1626>
##contig=<ID=YP_contig_1826,length=3251>
##contig=<ID=YP_contig_1827,length=5438>
##contig=<ID=YP_contig_1828,length=3833>
##contig=<ID=YP_contig_1829,length=853>
##contig=<ID=YP_contig_1830,length=852>
##contig=<ID=YP_contig_1831,length=2467>
##contig=<ID=YP_contig_1832,length=1893>
##contig=<ID=YP_contig_1833,length=3044>
##contig=<ID=YP_contig_1834,length=2517>
##contig=<ID=YP_contig_1835,length=1603>
##contig=<ID=YP_contig_1836,length=364>
##contig=<ID=YP_contig_1837,length=287>
##contig=<ID=YP_contig_1838,length=300>
##contig=<ID=YP_contig_1839,length=216>
##contig=<ID=YP_contig_1840,length=2245>
##contig=<ID=YP_contig_1841,length=5660>
##contig=<ID=YP_contig_1842,length=2982>
##contig=<ID=YP_contig_1843,length=1313>
##contig=<ID=YP_contig_1844,length=10441>
##contig=<ID=YP_contig_1845,length=3728>
##contig=<ID=YP_contig_1846,length=1721>
##contig=<ID=YP_contig_1847,length=2849>
##contig=<ID=YP_contig_1848,length=425>
##contig=<ID=YP_contig_1849,length=3313>
##contig=<ID=YP_contig_1850,length=2683>
##contig=<ID=YP_contig_1851,length=762>
##contig=<ID=YP_contig_1852,length=6310>
##contig=<ID=YP_contig_1853,length=1851>
##contig=<ID=YP_contig_1854,length=1066>
##contig=<ID=YP_contig_1855,length=1556>
##contig=<ID=YP_contig_1856,length=6671>
##contig=<ID=YP_contig_1857,length=1722>
##contig=<ID=YP_contig_1858,length=351>
##contig=<ID=YP_contig_1859,length=4121>
##contig=<ID=YP_contig_1860,length=4080>
##contig=<ID=YP_contig_1861,length=1468>
##contig=<ID=YP_contig_1862,length=1805>
##contig=<ID=YP_contig_1863,length=3952>
##contig=<ID=YP_contig_1864,length=4439>
##contig=<ID=YP_contig_1865,length=5452>
##contig=<ID=YP_contig_1866,length=5035>
##contig=<ID=YP_contig_1867,length=1696>
##contig=<ID=YP_contig_1868,length=2445>
##contig=<ID=YP_contig_1869,length=4309>
##contig=<ID=YP_contig_1870,length=2181>
##contig=<ID=YP_contig_1871,length=2666>
##contig=<ID=YP_contig_1872,length=1983>
##contig=<ID=YP_contig_1873,length=330>
##contig=<ID=YP_contig_1874,length=4500>
##contig=<ID=YP_contig_1875,length=4596>
##contig=<ID=YP_contig_1876,length=2379>
##contig=<ID=YP_contig_1877,length=6325>
##contig=<ID=YP_contig_1878,length=8015>
##contig=<ID=YP_contig_1879,length=640>
##contig=<ID=YP_contig_1880,length=1545>
##contig=<ID=YP_contig_1881,length=2884>
##contig=<ID=YP_contig_1882,length=2757>
##contig=<ID=YP_contig_1883,length=5065>
##contig=<ID=YP_contig_1884,length=3748>
##contig=<ID=YP_contig_1885,length=2176>
##contig=<ID=YP_contig_1886,length=6812>
##contig=<ID=YP_contig_1887,length=3709>
##contig=<ID=YP_contig_1888,length=276>
##contig=<ID=YP_contig_1889,length=3354>
##contig=<ID=YP_contig_1890,length=838>
##contig=<ID=YP_contig_1891,length=4189>
##contig=<ID=YP_contig_1892,length=286>
##contig=<ID=YP_contig_1893,length=1882>
##contig=<ID=YP_contig_1894,length=3079>
##contig=<ID=YP_contig_1895,length=1474>
##contig=<ID=YP_contig_1896,length=3508>
##contig=<ID=YP_contig_1897,length=4332>
##contig=<ID=YP_contig_1898,length=2916>
##contig=<ID=YP_contig_1899,length=1772>
##contig=<ID=YP_contig_1900,length=428>
##contig=<ID=YP_contig_1901,length=17919>
##contig=<ID=YP_contig_1902,length=1618>
##contig=<ID=YP_contig_1903,length=487>
##contig=<ID=YP_contig_1904,length=1951>
##contig=<ID=YP_contig_1905,length=262>
##contig=<ID=YP_contig_1906,length=1339>
##contig=<ID=YP_contig_1907,length=227>
##contig=<ID=YP_contig_1908,length=364>
##contig=<ID=YP_contig_1909,length=2507>
##contig=<ID=YP_contig_1910,length=4641>
##contig=<ID=YP_contig_1911,length=2882>
##contig=<ID=YP_contig_1912,length=948>
##contig=<ID=YP_contig_1913,length=3301>
##contig=<ID=YP_contig_1914,length=835>
##contig=<ID=YP_contig_1915,length=2310>
##contig=<ID=YP_contig_1916,length=1905>
##contig=<ID=YP_contig_1917,length=2017>
##contig=<ID=YP_contig_1918,length=3998>
##contig=<ID=YP_contig_1919,length=344>
##contig=<ID=YP_contig_1920,length=1581>
##contig=<ID=YP_contig_1921,length=1074>
##contig=<ID=YP_contig_1922,length=3250>
##contig=<ID=YP_contig_1923,length=1418>
##contig=<ID=YP_contig_1924,length=6303>
##contig=<ID=YP_contig_1925,length=3136>
##contig=<ID=YP_contig_1926,length=1737>
##contig=<ID=YP_contig_1927,length=6164>
##contig=<ID=YP_contig_1928,length=5607>
##contig=<ID=YP_contig_1929,length=2414>
##contig=<ID=YP_contig_1930,length=4838>
##contig=<ID=YP_contig_1931,length=8903>
##contig=<ID=YP_contig_1932,length=2935>
##contig=<ID=YP_contig_1933,length=4346>
##contig=<ID=YP_contig_1934,length=552>
##contig=<ID=YP_contig_1935,length=519>
##contig=<ID=YP_contig_1936,length=2196>
##contig=<ID=YP_contig_1937,length=1262>
##contig=<ID=YP_contig_1938,length=1317>
##contig=<ID=YP_contig_1939,length=5802>
##contig=<ID=YP_contig_1940,length=339>
##contig=<ID=YP_contig_1941,length=3729>
##contig=<ID=YP_contig_1942,length=781>
##contig=<ID=YP_contig_1943,length=923>
##contig=<ID=YP_contig_1944,length=1574>
##contig=<ID=YP_contig_1945,length=2767>
##contig=<ID=YP_contig_1946,length=306>
##contig=<ID=YP_contig_1947,length=334>
##contig=<ID=YP_contig_1948,length=1479>
##contig=<ID=YP_contig_1949,length=7876>
##contig=<ID=YP_contig_1950,length=2115>
##contig=<ID=YP_contig_1951,length=936>
##contig=<ID=YP_contig_1952,length=1867>
##contig=<ID=YP_contig_1953,length=5481>
##contig=<ID=YP_contig_1954,length=290>
##contig=<ID=YP_contig_1955,length=988>
##contig=<ID=YP_contig_1956,length=645>
##contig=<ID=YP_contig_1957,length=5869>
##contig=<ID=YP_contig_1958,length=280>
##contig=<ID=YP_contig_1959,length=778>
##contig=<ID=YP_contig_1960,length=215>
##contig=<ID=YP_contig_1961,length=1462>
##contig=<ID=YP_contig_1962,length=2515>
##contig=<ID=YP_contig_1963,length=3260>
##contig=<ID=YP_contig_1964,length=241>
##contig=<ID=YP_contig_1965,length=1207>
##contig=<ID=YP_contig_1966,length=2782>
##contig=<ID=YP_contig_1967,length=2303>
##contig=<ID=YP_contig_1968,length=3154>
##contig=<ID=YP_contig_1969,length=4255>
##contig=<ID=YP_contig_1970,length=2969>
##contig=<ID=YP_contig_1971,length=1643>
##contig=<ID=YP_contig_1972,length=2883>
##contig=<ID=YP_contig_1973,length=496>
##contig=<ID=YP_contig_1974,length=1475>
##contig=<ID=YP_contig_1975,length=982>
##contig=<ID=YP_contig_1976,length=3089>
##contig=<ID=YP_contig_1977,length=668>
##contig=<ID=YP_contig_1978,length=1326>
##contig=<ID=YP_contig_1979,length=1330>
##contig=<ID=YP_contig_1980,length=1254>
##contig=<ID=YP_contig_1981,length=1681>
##contig=<ID=YP_contig_1982,length=3364>
##contig=<ID=YP_contig_1983,length=942>
##contig=<ID=YP_contig_1984,length=3010>
##contig=<ID=YP_contig_1985,length=1366>
##contig=<ID=YP_contig_1986,length=4786>
##contig=<ID=YP_contig_1987,length=3079>
##contig=<ID=YP_contig_1988,length=322>
##contig=<ID=YP_contig_1989,length=4133>
##contig=<ID=YP_contig_1990,length=4530>
##contig=<ID=YP_contig_1991,length=502>
##contig=<ID=YP_contig_1992,length=644>
##contig=<ID=YP_contig_1993,length=3026>
##contig=<ID=YP_contig_1994,length=2910>
##contig=<ID=YP_contig_1995,length=558>
##contig=<ID=YP_contig_1996,length=3058>
##contig=<ID=YP_contig_1997,length=3040>
##contig=<ID=YP_contig_1998,length=8238>
##contig=<ID=YP_contig_1999,length=291>
##contig=<ID=YP_contig_2000,length=4542>
##contig=<ID=YP_contig_2001,length=3443>
##contig=<ID=YP_contig_2002,length=2256>
##contig=<ID=YP_contig_2003,length=2466>
##contig=<ID=YP_contig_2004,length=2865>
##contig=<ID=YP_contig_2005,length=1433>
##contig=<ID=YP_contig_2006,length=1633>
##contig=<ID=YP_contig_2007,length=5032>
##contig=<ID=YP_contig_2008,length=501>
##contig=<ID=YP_contig_2009,length=1650>
##contig=<ID=YP_contig_2010,length=3071>
##contig=<ID=YP_contig_2011,length=1846>
##contig=<ID=YP_contig_2012,length=3873>
##contig=<ID=YP_contig_2013,length=1246>
##contig=<ID=YP_contig_2014,length=2451>
##contig=<ID=YP_contig_2015,length=2964>
##contig=<ID=YP_contig_2016,length=3929>
##contig=<ID=YP_contig_2017,length=2963>
##contig=<ID=YP_contig_2018,length=1005>
##contig=<ID=YP_contig_2019,length=3066>
##contig=<ID=YP_contig_2020,length=3313>
##contig=<ID=YP_contig_2021,length=1080>
##contig=<ID=YP_contig_2022,length=1172>
##contig=<ID=YP_contig_2023,length=670>
##contig=<ID=YP_contig_2024,length=1177>
##contig=<ID=YP_contig_2025,length=9852>
##contig=<ID=YP_contig_2026,length=590>
##contig=<ID=YP_contig_2027,length=543>
##contig=<ID=YP_contig_2028,length=249>
##contig=<ID=YP_contig_2029,length=223>
##contig=<ID=YP_contig_2030,length=600>
##contig=<ID=YP_contig_2031,length=1018>
##contig=<ID=YP_contig_2032,length=5516>
##contig=<ID=YP_contig_2033,length=2484>
##contig=<ID=YP_contig_2034,length=5479>
##contig=<ID=YP_contig_2035,length=3790>
##contig=<ID=YP_contig_2036,length=388>
##contig=<ID=YP_contig_2037,length=7581>
##contig=<ID=YP_contig_2038,length=4654>
##contig=<ID=YP_contig_2039,length=2939>
##contig=<ID=YP_contig_2040,length=3397>
##contig=<ID=YP_contig_2041,length=226>
##contig=<ID=YP_contig_2042,length=2611>
##contig=<ID=YP_contig_2043,length=800>
##contig=<ID=YP_contig_2044,length=620>
##contig=<ID=YP_contig_2045,length=520>
##contig=<ID=YP_contig_2046,length=2697>
##contig=<ID=YP_contig_2047,length=3663>
##contig=<ID=YP_contig_2048,length=1527>
##contig=<ID=YP_contig_2049,length=4091>
##contig=<ID=YP_contig_2050,length=2146>
##contig=<ID=YP_contig_2051,length=537>
##contig=<ID=YP_contig_2052,length=548>
##contig=<ID=YP_contig_2053,length=245>
##contig=<ID=YP_contig_2054,length=4923>
##contig=<ID=YP_contig_2055,length=2724>
##contig=<ID=YP_contig_2056,length=7170>
##contig=<ID=YP_contig_2057,length=5129>
##contig=<ID=YP_contig_2058,length=3421>
##contig=<ID=YP_contig_2059,length=4166>
##contig=<ID=YP_contig_2060,length=3614>
##contig=<ID=YP_contig_2061,length=3703>
##contig=<ID=YP_contig_2062,length=2479>
##contig=<ID=YP_contig_2063,length=267>
##contig=<ID=YP_contig_2064,length=2190>
##contig=<ID=YP_contig_2065,length=2260>
##contig=<ID=YP_contig_2066,length=2663>
##contig=<ID=YP_contig_2067,length=6011>
##contig=<ID=YP_contig_2068,length=3190>
##contig=<ID=YP_contig_2069,length=2839>
##contig=<ID=YP_contig_2070,length=429>
##contig=<ID=YP_contig_2071,length=570>
##contig=<ID=YP_contig_2072,length=373>
##contig=<ID=YP_contig_2073,length=3057>
##contig=<ID=YP_contig_2074,length=676>
##contig=<ID=YP_contig_2075,length=1570>
##contig=<ID=YP_contig_2076,length=1945>
##contig=<ID=YP_contig_2077,length=1374>
##contig=<ID=YP_contig_2078,length=3115>
##contig=<ID=YP_contig_2079,length=2070>
##contig=<ID=YP_contig_2080,length=363>
##contig=<ID=YP_contig_2081,length=3318>
##contig=<ID=YP_contig_2082,length=3729>
##contig=<ID=YP_contig_2083,length=3823>
##contig=<ID=YP_contig_2084,length=4123>
##contig=<ID=YP_contig_2085,length=5292>
##contig=<ID=YP_contig_2086,length=1027>
##contig=<ID=YP_contig_2087,length=4996>
##contig=<ID=YP_contig_2088,length=785>
##contig=<ID=YP_contig_2089,length=545>
##contig=<ID=YP_contig_2090,length=1335>
##contig=<ID=YP_contig_2091,length=1098>
##contig=<ID=YP_contig_2092,length=3443>
##contig=<ID=YP_contig_2093,length=2296>
##contig=<ID=YP_contig_2094,length=2065>
##contig=<ID=YP_contig_2095,length=6302>
##contig=<ID=YP_contig_2096,length=2747>
##contig=<ID=YP_contig_2097,length=357>
##contig=<ID=YP_contig_2098,length=2614>
##contig=<ID=YP_contig_2099,length=351>
##contig=<ID=YP_contig_2100,length=2948>
##contig=<ID=YP_contig_2101,length=347>
##contig=<ID=YP_contig_2102,length=1075>
##contig=<ID=YP_contig_2103,length=1372>
##contig=<ID=YP_contig_2104,length=3045>
##contig=<ID=YP_contig_2105,length=3286>
##contig=<ID=YP_contig_2106,length=2896>
##contig=<ID=YP_contig_2107,length=252>
##contig=<ID=YP_contig_2108,length=606>
##contig=<ID=YP_contig_2109,length=1439>
##contig=<ID=YP_contig_2110,length=1801>
##contig=<ID=YP_contig_2111,length=6754>
##contig=<ID=YP_contig_2112,length=4675>
##contig=<ID=YP_contig_2113,length=2451>
##contig=<ID=YP_contig_2114,length=1300>
##contig=<ID=YP_contig_2115,length=2962>
##contig=<ID=YP_contig_2116,length=2093>
##contig=<ID=YP_contig_2117,length=5851>
##contig=<ID=YP_contig_2118,length=1770>
##contig=<ID=YP_contig_2119,length=334>
##contig=<ID=YP_contig_2120,length=2351>
##contig=<ID=YP_contig_2121,length=971>
##contig=<ID=YP_contig_2122,length=1801>
##contig=<ID=YP_contig_2123,length=5653>
##contig=<ID=YP_contig_2124,length=3329>
##contig=<ID=YP_contig_2125,length=1124>
##contig=<ID=YP_contig_2126,length=1697>
##contig=<ID=YP_contig_2127,length=4021>
##contig=<ID=YP_contig_2128,length=2249>
##contig=<ID=YP_contig_2129,length=484>
##contig=<ID=YP_contig_2130,length=2596>
##contig=<ID=YP_contig_2131,length=1354>
##contig=<ID=YP_contig_2132,length=1760>
##contig=<ID=YP_contig_2133,length=1749>
##contig=<ID=YP_contig_2134,length=4044>
##contig=<ID=YP_contig_2135,length=1458>
##contig=<ID=YP_contig_2136,length=3213>
##contig=<ID=YP_contig_2137,length=2165>
##contig=<ID=YP_contig_2138,length=3635>
##contig=<ID=YP_contig_2139,length=283>
##contig=<ID=YP_contig_2140,length=3962>
##contig=<ID=YP_contig_2141,length=326>
##contig=<ID=YP_contig_2142,length=284>
##contig=<ID=YP_contig_2143,length=529>
##contig=<ID=YP_contig_2144,length=5500>
##contig=<ID=YP_contig_2145,length=5513>
##contig=<ID=YP_contig_2146,length=2128>
##contig=<ID=YP_contig_2147,length=4079>
##contig=<ID=YP_contig_2148,length=4925>
##contig=<ID=YP_contig_2149,length=2678>
##contig=<ID=YP_contig_2150,length=5058>
##contig=<ID=YP_contig_2151,length=2641>
##contig=<ID=YP_contig_2152,length=2791>
##contig=<ID=YP_contig_2153,length=1296>
##contig=<ID=YP_contig_2154,length=278>
##contig=<ID=YP_contig_2155,length=283>
##contig=<ID=YP_contig_2156,length=1475>
##contig=<ID=YP_contig_2157,length=6197>
##contig=<ID=YP_contig_2158,length=4612>
##contig=<ID=YP_contig_2159,length=919>
##contig=<ID=YP_contig_2160,length=1256>
##contig=<ID=YP_contig_2161,length=4886>
##contig=<ID=YP_contig_2162,length=4333>
##contig=<ID=YP_contig_2163,length=597>
##contig=<ID=YP_contig_2164,length=6196>
##contig=<ID=YP_contig_2165,length=4594>
##contig=<ID=YP_contig_2166,length=1714>
##contig=<ID=YP_contig_2167,length=1254>
##contig=<ID=YP_contig_2168,length=1513>
##contig=<ID=YP_contig_2169,length=3298>
##contig=<ID=YP_contig_2170,length=1688>
##contig=<ID=YP_contig_2171,length=5285>
##contig=<ID=YP_contig_2172,length=4156>
##contig=<ID=YP_contig_2173,length=5873>
##contig=<ID=YP_contig_2174,length=4084>
##contig=<ID=YP_contig_2175,length=3077>
##contig=<ID=YP_contig_2176,length=2236>
##contig=<ID=YP_contig_2177,length=3731>
##contig=<ID=YP_contig_2178,length=992>
##contig=<ID=YP_contig_2179,length=5222>
##contig=<ID=YP_contig_2180,length=706>
##contig=<ID=YP_contig_2181,length=2839>
##contig=<ID=YP_contig_2182,length=3868>
##contig=<ID=YP_contig_2183,length=3603>
##contig=<ID=YP_contig_2184,length=231>
##contig=<ID=YP_contig_2185,length=311>
##contig=<ID=YP_contig_2186,length=451>
##contig=<ID=YP_contig_2187,length=1616>
##contig=<ID=YP_contig_2188,length=5411>
##contig=<ID=YP_contig_2189,length=623>
##contig=<ID=YP_contig_2190,length=2737>
##contig=<ID=YP_contig_2191,length=2809>
##contig=<ID=YP_contig_2192,length=804>
##contig=<ID=YP_contig_2193,length=2870>
##contig=<ID=YP_contig_2194,length=1695>
##contig=<ID=YP_contig_2195,length=618>
##contig=<ID=YP_contig_2196,length=510>
##contig=<ID=YP_contig_2197,length=1591>
##contig=<ID=YP_contig_2198,length=6671>
##contig=<ID=YP_contig_2199,length=2600>
##contig=<ID=YP_contig_2200,length=1829>
##contig=<ID=YP_contig_2201,length=1233>
##contig=<ID=YP_contig_2202,length=4461>
##contig=<ID=YP_contig_2203,length=396>
##contig=<ID=YP_contig_2204,length=4927>
##contig=<ID=YP_contig_2205,length=1993>
##contig=<ID=YP_contig_2206,length=1585>
##contig=<ID=YP_contig_2207,length=2291>
##contig=<ID=YP_contig_2208,length=2114>
##contig=<ID=YP_contig_2209,length=345>
##contig=<ID=YP_contig_2210,length=2536>
##contig=<ID=YP_contig_2211,length=3062>
##contig=<ID=YP_contig_2212,length=1387>
##contig=<ID=YP_contig_2213,length=8412>
##contig=<ID=YP_contig_2214,length=5733>
##contig=<ID=YP_contig_2215,length=7845>
##contig=<ID=YP_contig_2216,length=6406>
##contig=<ID=YP_contig_2217,length=2472>
##contig=<ID=YP_contig_2218,length=1549>
##contig=<ID=YP_contig_2219,length=1399>
##contig=<ID=YP_contig_2220,length=3381>
##contig=<ID=YP_contig_2221,length=2410>
##contig=<ID=YP_contig_2222,length=4663>
##contig=<ID=YP_contig_2223,length=5219>
##contig=<ID=YP_contig_2224,length=1760>
##contig=<ID=YP_contig_2225,length=621>
##contig=<ID=YP_contig_2226,length=724>
##contig=<ID=YP_contig_2227,length=8557>
##contig=<ID=YP_contig_2228,length=4506>
##contig=<ID=YP_contig_2229,length=3250>
##contig=<ID=YP_contig_2230,length=813>
##contig=<ID=YP_contig_2231,length=306>
##contig=<ID=YP_contig_2232,length=6174>
##contig=<ID=YP_contig_2233,length=1100>
##contig=<ID=YP_contig_2234,length=3096>
##contig=<ID=YP_contig_2235,length=3782>
##contig=<ID=YP_contig_2236,length=225>
##contig=<ID=YP_contig_2237,length=5008>
##contig=<ID=YP_contig_2238,length=4244>
##contig=<ID=YP_contig_2239,length=4721>
##contig=<ID=YP_contig_2240,length=3115>
##contig=<ID=YP_contig_2241,length=205>
##contig=<ID=YP_contig_2242,length=211>
##contig=<ID=YP_contig_2243,length=1490>
##contig=<ID=YP_contig_2244,length=1869>
##contig=<ID=YP_contig_2245,length=3266>
##contig=<ID=YP_contig_2246,length=290>
##contig=<ID=YP_contig_2247,length=3031>
##contig=<ID=YP_contig_2248,length=475>
##contig=<ID=YP_contig_2249,length=253>
##contig=<ID=YP_contig_2250,length=2368>
##contig=<ID=YP_contig_2251,length=527>
##contig=<ID=YP_contig_2252,length=5366>
##contig=<ID=YP_contig_2253,length=1710>
##contig=<ID=YP_contig_2254,length=494>
##contig=<ID=YP_contig_2255,length=2162>
##contig=<ID=YP_contig_2256,length=1737>
##contig=<ID=YP_contig_2257,length=822>
##contig=<ID=YP_contig_2258,length=2862>
##contig=<ID=YP_contig_2259,length=4086>
##contig=<ID=YP_contig_2260,length=695>
##contig=<ID=YP_contig_2261,length=3548>
##contig=<ID=YP_contig_2262,length=10272>
##contig=<ID=YP_contig_2263,length=7367>
##contig=<ID=YP_contig_2264,length=2607>
##contig=<ID=YP_contig_2265,length=2696>
##contig=<ID=YP_contig_2266,length=1986>
##contig=<ID=YP_contig_2267,length=2696>
##contig=<ID=YP_contig_2268,length=3102>
##contig=<ID=YP_contig_2269,length=1271>
##contig=<ID=YP_contig_2270,length=2110>
##contig=<ID=YP_contig_2271,length=342>
##contig=<ID=YP_contig_2272,length=3964>
##contig=<ID=YP_contig_2273,length=381>
##contig=<ID=YP_contig_2274,length=369>
##contig=<ID=YP_contig_2275,length=2756>
##contig=<ID=YP_contig_2276,length=2507>
##contig=<ID=YP_contig_2277,length=300>
##contig=<ID=YP_contig_2278,length=6981>
##contig=<ID=YP_contig_2279,length=4844>
##contig=<ID=YP_contig_2280,length=1648>
##contig=<ID=YP_contig_2281,length=1277>
##contig=<ID=YP_contig_2282,length=2893>
##contig=<ID=YP_contig_2283,length=989>
##contig=<ID=YP_contig_2284,length=299>
##contig=<ID=YP_contig_2285,length=1509>
##contig=<ID=YP_contig_2286,length=1982>
##contig=<ID=YP_contig_2287,length=4381>
##contig=<ID=YP_contig_2288,length=3146>
##contig=<ID=YP_contig_2289,length=1787>
##contig=<ID=YP_contig_2290,length=3819>
##contig=<ID=YP_contig_2291,length=1712>
##contig=<ID=YP_contig_2292,length=391>
##contig=<ID=YP_contig_2293,length=353>
##contig=<ID=YP_contig_2294,length=729>
##contig=<ID=YP_contig_2295,length=282>
##contig=<ID=YP_contig_2296,length=407>
##contig=<ID=YP_contig_2297,length=7099>
##contig=<ID=YP_contig_2298,length=3298>
##contig=<ID=YP_contig_2299,length=4388>
##contig=<ID=YP_contig_2300,length=534>
##contig=<ID=YP_contig_2301,length=5654>
##contig=<ID=YP_contig_2302,length=3535>
##contig=<ID=YP_contig_2303,length=639>
##contig=<ID=YP_contig_2304,length=1291>
##contig=<ID=YP_contig_2305,length=1716>
##contig=<ID=YP_contig_2306,length=2924>
##contig=<ID=YP_contig_2307,length=3636>
##contig=<ID=YP_contig_2308,length=401>
##contig=<ID=YP_contig_2309,length=692>
##contig=<ID=YP_contig_2310,length=1749>
##contig=<ID=YP_contig_2311,length=2107>
##contig=<ID=YP_contig_2312,length=8909>
##contig=<ID=YP_contig_2313,length=595>
##contig=<ID=YP_contig_2314,length=1046>
##contig=<ID=YP_contig_2315,length=3287>
##contig=<ID=YP_contig_2316,length=1489>
##contig=<ID=YP_contig_2317,length=1192>
##contig=<ID=YP_contig_2318,length=2442>
##contig=<ID=YP_contig_2319,length=6937>
##contig=<ID=YP_contig_2320,length=3034>
##contig=<ID=YP_contig_2321,length=1423>
##contig=<ID=YP_contig_2322,length=3347>
##contig=<ID=YP_contig_2323,length=4335>
##contig=<ID=YP_contig_2324,length=4432>
##contig=<ID=YP_contig_2325,length=2667>
##contig=<ID=YP_contig_2326,length=1348>
##contig=<ID=YP_contig_2327,length=853>
##contig=<ID=YP_contig_2328,length=3690>
##contig=<ID=YP_contig_2329,length=6780>
##contig=<ID=YP_contig_2330,length=287>
##contig=<ID=YP_contig_2331,length=547>
##contig=<ID=YP_contig_2332,length=1223>
##contig=<ID=YP_contig_2333,length=244>
##contig=<ID=YP_contig_2334,length=1833>
##contig=<ID=YP_contig_2335,length=4458>
##contig=<ID=YP_contig_2336,length=1896>
##contig=<ID=YP_contig_2337,length=210>
##contig=<ID=YP_contig_2338,length=255>
##contig=<ID=YP_contig_2339,length=284>
##contig=<ID=YP_contig_2340,length=591>
##contig=<ID=YP_contig_2341,length=488>
##contig=<ID=YP_contig_2342,length=1257>
##contig=<ID=YP_contig_2343,length=2180>
##contig=<ID=YP_contig_2344,length=362>
##contig=<ID=YP_contig_2345,length=3868>
##contig=<ID=YP_contig_2346,length=542>
##contig=<ID=YP_contig_2347,length=421>
##contig=<ID=YP_contig_2348,length=6086>
##contig=<ID=YP_contig_2349,length=2446>
##contig=<ID=YP_contig_2350,length=4540>
##contig=<ID=YP_contig_2351,length=527>
##contig=<ID=YP_contig_2352,length=274>
##contig=<ID=YP_contig_2353,length=3428>
##contig=<ID=YP_contig_2354,length=491>
##contig=<ID=YP_contig_2355,length=2906>
##contig=<ID=YP_contig_2356,length=1410>
##contig=<ID=YP_contig_2357,length=455>
##contig=<ID=YP_contig_2358,length=1316>
##contig=<ID=YP_contig_2359,length=8973>
##contig=<ID=YP_contig_2360,length=535>
##contig=<ID=YP_contig_2361,length=1852>
##contig=<ID=YP_contig_2362,length=5613>
##contig=<ID=YP_contig_2363,length=6574>
##contig=<ID=YP_contig_2364,length=2029>
##contig=<ID=YP_contig_2365,length=951>
##contig=<ID=YP_contig_2366,length=4781>
##contig=<ID=YP_contig_2367,length=1469>
##contig=<ID=YP_contig_2368,length=3837>
##contig=<ID=YP_contig_2369,length=446>
##contig=<ID=YP_contig_2370,length=8012>
##contig=<ID=YP_contig_2371,length=6295>
##contig=<ID=YP_contig_2372,length=885>
##contig=<ID=YP_contig_2373,length=1217>
##contig=<ID=YP_contig_2374,length=2811>
##contig=<ID=YP_contig_2375,length=4452>
##contig=<ID=YP_contig_2376,length=3570>
##contig=<ID=YP_contig_2377,length=1042>
##contig=<ID=YP_contig_2378,length=1892>
##contig=<ID=YP_contig_2379,length=7494>
##contig=<ID=YP_contig_2380,length=506>
##contig=<ID=YP_contig_2381,length=415>
##contig=<ID=YP_contig_2382,length=3504>
##contig=<ID=YP_contig_2383,length=6143>
##contig=<ID=YP_contig_2384,length=705>
##contig=<ID=YP_contig_2385,length=7533>
##contig=<ID=YP_contig_2386,length=464>
##contig=<ID=YP_contig_2387,length=2344>
##contig=<ID=YP_contig_2388,length=7184>
##contig=<ID=YP_contig_2389,length=11531>
##contig=<ID=YP_contig_2390,length=2034>
##contig=<ID=YP_contig_2391,length=1921>
##contig=<ID=YP_contig_2392,length=405>
##contig=<ID=YP_contig_2393,length=2636>
##contig=<ID=YP_contig_2394,length=1487>
##contig=<ID=YP_contig_2395,length=5854>
##contig=<ID=YP_contig_2396,length=1601>
##contig=<ID=YP_contig_2397,length=848>
##contig=<ID=YP_contig_2398,length=708>
##contig=<ID=YP_contig_2399,length=2747>
##contig=<ID=YP_contig_2400,length=1210>
##contig=<ID=YP_contig_2401,length=4781>
##contig=<ID=YP_contig_2402,length=3505>
##contig=<ID=YP_contig_2403,length=2212>
##contig=<ID=YP_contig_2404,length=1329>
##contig=<ID=YP_contig_2405,length=3965>
##contig=<ID=YP_contig_2406,length=2289>
##contig=<ID=YP_contig_2407,length=4183>
##contig=<ID=YP_contig_2408,length=1498>
##contig=<ID=YP_contig_2409,length=589>
##contig=<ID=YP_contig_2410,length=349>
##contig=<ID=YP_contig_2411,length=3447>
##contig=<ID=YP_contig_2412,length=1623>
##contig=<ID=YP_contig_2413,length=337>
##contig=<ID=YP_contig_2414,length=5455>
##contig=<ID=YP_contig_2415,length=5815>
##contig=<ID=YP_contig_2416,length=7770>
##contig=<ID=YP_contig_2417,length=2315>
##contig=<ID=YP_contig_2418,length=770>
##contig=<ID=YP_contig_2419,length=382>
##contig=<ID=YP_contig_2420,length=468>
##contig=<ID=YP_contig_2421,length=934>
##contig=<ID=YP_contig_2422,length=364>
##contig=<ID=YP_contig_2423,length=5846>
##contig=<ID=YP_contig_2424,length=1236>
##contig=<ID=YP_contig_2425,length=1957>
##contig=<ID=YP_contig_2426,length=615>
##contig=<ID=YP_contig_2427,length=970>
##contig=<ID=YP_contig_2428,length=2989>
##contig=<ID=YP_contig_2429,length=877>
##contig=<ID=YP_contig_2430,length=780>
##contig=<ID=YP_contig_2431,length=392>
##contig=<ID=YP_contig_2432,length=1129>
##contig=<ID=YP_contig_2433,length=2674>
##contig=<ID=YP_contig_2434,length=540>
##contig=<ID=YP_contig_2435,length=546>
##contig=<ID=YP_contig_2436,length=220>
##contig=<ID=YP_contig_2437,length=2010>
##contig=<ID=YP_contig_2438,length=2266>
##contig=<ID=YP_contig_2439,length=2460>
##contig=<ID=YP_contig_2440,length=3683>
##contig=<ID=YP_contig_2441,length=1474>
##contig=<ID=YP_contig_2442,length=298>
##contig=<ID=YP_contig_2443,length=592>
##contig=<ID=YP_contig_2444,length=8296>
##contig=<ID=YP_contig_2445,length=6932>
##contig=<ID=YP_contig_2446,length=7319>
##contig=<ID=YP_contig_2447,length=565>
##contig=<ID=YP_contig_2448,length=439>
##contig=<ID=YP_contig_2449,length=2800>
##contig=<ID=YP_contig_2450,length=2196>
##contig=<ID=YP_contig_2451,length=1075>
##contig=<ID=YP_contig_2452,length=2164>
##contig=<ID=YP_contig_2453,length=278>
##contig=<ID=YP_contig_2454,length=287>
##contig=<ID=YP_contig_2455,length=1531>
##contig=<ID=YP_contig_2456,length=297>
##contig=<ID=YP_contig_2457,length=1130>
##contig=<ID=YP_contig_2458,length=1753>
##contig=<ID=YP_contig_2459,length=925>
##contig=<ID=YP_contig_2460,length=4166>
##contig=<ID=YP_contig_2461,length=2992>
##contig=<ID=YP_contig_2462,length=4423>
##contig=<ID=YP_contig_2463,length=2951>
##contig=<ID=YP_contig_2464,length=2269>
##contig=<ID=YP_contig_2465,length=2504>
##contig=<ID=YP_contig_2466,length=4302>
##contig=<ID=YP_contig_2467,length=4163>
##contig=<ID=YP_contig_2468,length=3057>
##contig=<ID=YP_contig_2469,length=349>
##contig=<ID=YP_contig_2470,length=312>
##contig=<ID=YP_contig_2471,length=4477>
##contig=<ID=YP_contig_2472,length=2652>
##contig=<ID=YP_contig_2473,length=3625>
##contig=<ID=YP_contig_2474,length=745>
##contig=<ID=YP_contig_2475,length=1505>
##contig=<ID=YP_contig_2476,length=2103>
##contig=<ID=YP_contig_2477,length=3620>
##contig=<ID=YP_contig_2478,length=2634>
##contig=<ID=YP_contig_2479,length=2515>
##contig=<ID=YP_contig_2480,length=5087>
##contig=<ID=YP_contig_2481,length=1103>
##contig=<ID=YP_contig_2482,length=4191>
##contig=<ID=YP_contig_2483,length=582>
##contig=<ID=YP_contig_2484,length=1799>
##contig=<ID=YP_contig_2485,length=4314>
##contig=<ID=YP_contig_2486,length=1037>
##contig=<ID=YP_contig_2487,length=496>
##contig=<ID=YP_contig_2488,length=3054>
##contig=<ID=YP_contig_2489,length=1891>
##contig=<ID=YP_contig_2490,length=387>
##contig=<ID=YP_contig_2491,length=1602>
##contig=<ID=YP_contig_2492,length=1365>
##contig=<ID=YP_contig_2493,length=716>
##contig=<ID=YP_contig_2494,length=3777>
##contig=<ID=YP_contig_2495,length=6339>
##contig=<ID=YP_contig_2496,length=1108>
##contig=<ID=YP_contig_2497,length=4072>
##contig=<ID=YP_contig_2498,length=6570>
##contig=<ID=YP_contig_2499,length=1132>
##contig=<ID=YP_contig_2500,length=208>
##contig=<ID=YP_contig_2501,length=2094>
##contig=<ID=YP_contig_2502,length=608>
##contig=<ID=YP_contig_2503,length=1114>
##contig=<ID=YP_contig_2504,length=2103>
##contig=<ID=YP_contig_2505,length=2876>
##contig=<ID=YP_contig_2506,length=5809>
##contig=<ID=YP_contig_2507,length=1378>
##contig=<ID=YP_contig_2508,length=5290>
##contig=<ID=YP_contig_2509,length=1951>
##contig=<ID=YP_contig_2510,length=2530>
##contig=<ID=YP_contig_2511,length=1712>
##contig=<ID=YP_contig_2512,length=6147>
##contig=<ID=YP_contig_2513,length=2428>
##contig=<ID=YP_contig_2514,length=1487>
##contig=<ID=YP_contig_2515,length=5334>
##contig=<ID=YP_contig_2516,length=1177>
##contig=<ID=YP_contig_2517,length=2353>
##contig=<ID=YP_contig_2518,length=2475>
##contig=<ID=YP_contig_2519,length=478>
##contig=<ID=YP_contig_2520,length=1447>
##contig=<ID=YP_contig_2521,length=228>
##contig=<ID=YP_contig_2522,length=2361>
##contig=<ID=YP_contig_2523,length=634>
##contig=<ID=YP_contig_2524,length=1131>
##contig=<ID=YP_contig_2525,length=4743>
##contig=<ID=YP_contig_2526,length=4380>
##contig=<ID=YP_contig_2527,length=2470>
##contig=<ID=YP_contig_2528,length=5018>
##contig=<ID=YP_contig_2529,length=467>
##contig=<ID=YP_contig_2530,length=3284>
##contig=<ID=YP_contig_2531,length=270>
##contig=<ID=YP_contig_2532,length=432>
##contig=<ID=YP_contig_2533,length=410>
##contig=<ID=YP_contig_2534,length=3519>
##contig=<ID=YP_contig_2535,length=1256>
##contig=<ID=YP_contig_2536,length=3360>
##contig=<ID=YP_contig_2537,length=590>
##contig=<ID=YP_contig_2538,length=4436>
##contig=<ID=YP_contig_2539,length=202>
##contig=<ID=YP_contig_2540,length=4480>
##contig=<ID=YP_contig_2541,length=899>
##contig=<ID=YP_contig_2542,length=5892>
##contig=<ID=YP_contig_2543,length=3521>
##contig=<ID=YP_contig_2544,length=2443>
##contig=<ID=YP_contig_2545,length=9340>
##contig=<ID=YP_contig_2546,length=6528>
##contig=<ID=YP_contig_2547,length=3275>
##contig=<ID=YP_contig_2548,length=1912>
##contig=<ID=YP_contig_2549,length=1801>
##contig=<ID=YP_contig_2550,length=508>
##contig=<ID=YP_contig_2551,length=380>
##contig=<ID=YP_contig_2552,length=2721>
##contig=<ID=YP_contig_2553,length=1176>
##contig=<ID=YP_contig_2554,length=1655>
##contig=<ID=YP_contig_2555,length=3738>
##contig=<ID=YP_contig_2556,length=5397>
##contig=<ID=YP_contig_2557,length=625>
##contig=<ID=YP_contig_2558,length=2180>
##contig=<ID=YP_contig_2559,length=2865>
##contig=<ID=YP_contig_2560,length=376>
##contig=<ID=YP_contig_2561,length=1838>
##contig=<ID=YP_contig_2562,length=2063>
##contig=<ID=YP_contig_2563,length=1950>
##contig=<ID=YP_contig_2564,length=1322>
##contig=<ID=YP_contig_2565,length=1988>
##contig=<ID=YP_contig_2566,length=1764>
##contig=<ID=YP_contig_2567,length=606>
##contig=<ID=YP_contig_2568,length=4883>
##contig=<ID=YP_contig_2569,length=5709>
##contig=<ID=YP_contig_2570,length=1359>
##contig=<ID=YP_contig_2571,length=414>
##contig=<ID=YP_contig_2572,length=765>
##contig=<ID=YP_contig_2573,length=4176>
##contig=<ID=YP_contig_2574,length=992>
##contig=<ID=YP_contig_2575,length=901>
##contig=<ID=YP_contig_2576,length=2690>
##contig=<ID=YP_contig_2577,length=2757>
##contig=<ID=YP_contig_2578,length=6298>
##contig=<ID=YP_contig_2579,length=3359>
##contig=<ID=YP_contig_2580,length=3151>
##contig=<ID=YP_contig_2581,length=1468>
##contig=<ID=YP_contig_2582,length=877>
##contig=<ID=YP_contig_2583,length=3328>
##contig=<ID=YP_contig_2584,length=1935>
##contig=<ID=YP_contig_2585,length=525>
##contig=<ID=YP_contig_2586,length=5690>
##contig=<ID=YP_contig_2587,length=2767>
##contig=<ID=YP_contig_2588,length=4026>
##contig=<ID=YP_contig_2589,length=1438>
##contig=<ID=YP_contig_2590,length=1425>
##contig=<ID=YP_contig_2591,length=9543>
##contig=<ID=YP_contig_2592,length=4389>
##contig=<ID=YP_contig_2593,length=2435>
##contig=<ID=YP_contig_2594,length=2524>
##contig=<ID=YP_contig_2595,length=2490>
##contig=<ID=YP_contig_2596,length=554>
##contig=<ID=YP_contig_2597,length=1101>
##contig=<ID=YP_contig_2598,length=1328>
##contig=<ID=YP_contig_2599,length=1633>
##contig=<ID=YP_contig_2600,length=1443>
##contig=<ID=YP_contig_2601,length=3333>
##contig=<ID=YP_contig_2602,length=5994>
##contig=<ID=YP_contig_2603,length=3458>
##contig=<ID=YP_contig_2604,length=1912>
##contig=<ID=YP_contig_2605,length=888>
##contig=<ID=YP_contig_2606,length=4477>
##contig=<ID=YP_contig_2607,length=6274>
##contig=<ID=YP_contig_2608,length=1317>
##contig=<ID=YP_contig_2609,length=1858>
##contig=<ID=YP_contig_2610,length=261>
##contig=<ID=YP_contig_2611,length=300>
##contig=<ID=YP_contig_2612,length=2511>
##contig=<ID=YP_contig_2613,length=818>
##contig=<ID=YP_contig_2614,length=694>
##contig=<ID=YP_contig_2615,length=5202>
##contig=<ID=YP_contig_2616,length=4889>
##contig=<ID=YP_contig_2617,length=1635>
##contig=<ID=YP_contig_2618,length=3001>
##contig=<ID=YP_contig_2619,length=8961>
##contig=<ID=YP_contig_2620,length=1181>
##contig=<ID=YP_contig_2621,length=382>
##contig=<ID=YP_contig_2622,length=311>
##contig=<ID=YP_contig_2623,length=3376>
##contig=<ID=YP_contig_2624,length=1010>
##contig=<ID=YP_contig_2625,length=4678>
##contig=<ID=YP_contig_2626,length=1250>
##contig=<ID=YP_contig_2627,length=3686>
##contig=<ID=YP_contig_2628,length=567>
##contig=<ID=YP_contig_2629,length=1371>
##contig=<ID=YP_contig_2630,length=4194>
##contig=<ID=YP_contig_2631,length=3508>
##contig=<ID=YP_contig_2632,length=1815>
##contig=<ID=YP_contig_2633,length=458>
##contig=<ID=YP_contig_2634,length=341>
##contig=<ID=YP_contig_2635,length=5295>
##contig=<ID=YP_contig_2636,length=2278>
##contig=<ID=YP_contig_2637,length=1209>
##contig=<ID=YP_contig_2638,length=1809>
##contig=<ID=YP_contig_2639,length=651>
##contig=<ID=YP_contig_2640,length=2463>
##contig=<ID=YP_contig_2641,length=8077>
##contig=<ID=YP_contig_2642,length=298>
##contig=<ID=YP_contig_2643,length=3460>
##contig=<ID=YP_contig_2644,length=2761>
##contig=<ID=YP_contig_2645,length=1125>
##contig=<ID=YP_contig_2646,length=286>
##contig=<ID=YP_contig_2647,length=627>
##contig=<ID=YP_contig_2648,length=3704>
##contig=<ID=YP_contig_2649,length=2829>
##contig=<ID=YP_contig_2650,length=1452>
##contig=<ID=YP_contig_2651,length=8809>
##contig=<ID=YP_contig_2652,length=314>
##contig=<ID=YP_contig_2653,length=8831>
##contig=<ID=YP_contig_2654,length=5101>
##contig=<ID=YP_contig_2655,length=2920>
##contig=<ID=YP_contig_2656,length=4858>
##contig=<ID=YP_contig_2657,length=2893>
##contig=<ID=YP_contig_2658,length=3760>
##contig=<ID=YP_contig_2659,length=2147>
##contig=<ID=YP_contig_2660,length=2107>
##contig=<ID=YP_contig_2661,length=321>
##contig=<ID=YP_contig_2662,length=3486>
##contig=<ID=YP_contig_2663,length=2175>
##contig=<ID=YP_contig_2664,length=2482>
##contig=<ID=YP_contig_2665,length=4970>
##contig=<ID=YP_contig_2666,length=218>
##contig=<ID=YP_contig_2667,length=219>
##contig=<ID=YP_contig_2668,length=295>
##contig=<ID=YP_contig_2669,length=1183>
##contig=<ID=YP_contig_2670,length=2000>
##contig=<ID=YP_contig_2671,length=846>
##contig=<ID=YP_contig_2672,length=3118>
##contig=<ID=YP_contig_2673,length=2517>
##contig=<ID=YP_contig_2674,length=3442>
##contig=<ID=YP_contig_2675,length=4703>
##contig=<ID=YP_contig_2676,length=5185>
##contig=<ID=YP_contig_2677,length=1894>
##contig=<ID=YP_contig_2678,length=4907>
##contig=<ID=YP_contig_2679,length=269>
##contig=<ID=YP_contig_2680,length=454>
##contig=<ID=YP_contig_2681,length=3075>
##contig=<ID=YP_contig_2682,length=1179>
##contig=<ID=YP_contig_2683,length=1923>
##contig=<ID=YP_contig_2684,length=2389>
##contig=<ID=YP_contig_2685,length=629>
##contig=<ID=YP_contig_2686,length=3522>
##contig=<ID=YP_contig_2687,length=2900>
##contig=<ID=YP_contig_2688,length=2689>
##contig=<ID=YP_contig_2689,length=1351>
##contig=<ID=YP_contig_2690,length=235>
##contig=<ID=YP_contig_2691,length=5170>
##contig=<ID=YP_contig_2692,length=1552>
##contig=<ID=YP_contig_2693,length=244>
##contig=<ID=YP_contig_2694,length=1542>
##contig=<ID=YP_contig_2695,length=251>
##contig=<ID=YP_contig_2696,length=8048>
##contig=<ID=YP_contig_2697,length=2303>
##contig=<ID=YP_contig_2698,length=4478>
##contig=<ID=YP_contig_2699,length=8364>
##contig=<ID=YP_contig_2700,length=4580>
##contig=<ID=YP_contig_2701,length=5726>
##contig=<ID=YP_contig_2702,length=1436>
##contig=<ID=YP_contig_2703,length=3230>
##contig=<ID=YP_contig_2704,length=1280>
##contig=<ID=YP_contig_2705,length=5808>
##contig=<ID=YP_contig_2706,length=999>
##contig=<ID=YP_contig_2707,length=5634>
##contig=<ID=YP_contig_2708,length=6708>
##contig=<ID=YP_contig_2709,length=1337>
##contig=<ID=YP_contig_2710,length=1437>
##contig=<ID=YP_contig_2711,length=2637>
##contig=<ID=YP_contig_2712,length=4984>
##contig=<ID=YP_contig_2713,length=248>
##contig=<ID=YP_contig_2714,length=1378>
##contig=<ID=YP_contig_2715,length=3615>
##contig=<ID=YP_contig_2716,length=1309>
##contig=<ID=YP_contig_2717,length=4813>
##contig=<ID=YP_contig_2718,length=2051>
##contig=<ID=YP_contig_2719,length=2162>
##contig=<ID=YP_contig_2720,length=5003>
##contig=<ID=YP_contig_2721,length=1742>
##contig=<ID=YP_contig_2722,length=335>
##contig=<ID=YP_contig_2723,length=387>
##contig=<ID=YP_contig_2724,length=1707>
##contig=<ID=YP_contig_2725,length=259>
##contig=<ID=YP_contig_2726,length=1750>
##contig=<ID=YP_contig_2727,length=2587>
##contig=<ID=YP_contig_2728,length=200>
##contig=<ID=YP_contig_2729,length=4048>
##contig=<ID=YP_contig_2730,length=524>
##contig=<ID=YP_contig_2731,length=3249>
##contig=<ID=YP_contig_2732,length=8795>
##contig=<ID=YP_contig_2733,length=208>
##contig=<ID=YP_contig_2734,length=1846>
##contig=<ID=YP_contig_2735,length=2010>
##contig=<ID=YP_contig_2736,length=1613>
##contig=<ID=YP_contig_2737,length=391>
##contig=<ID=YP_contig_2738,length=3881>
##contig=<ID=YP_contig_2739,length=1527>
##contig=<ID=YP_contig_2740,length=1100>
##contig=<ID=YP_contig_2741,length=1371>
##contig=<ID=YP_contig_2742,length=1215>
##contig=<ID=YP_contig_2743,length=1256>
##contig=<ID=YP_contig_2744,length=9279>
##contig=<ID=YP_contig_2745,length=3238>
##contig=<ID=YP_contig_2746,length=5671>
##contig=<ID=YP_contig_2747,length=2374>
##contig=<ID=YP_contig_2748,length=3276>
##contig=<ID=YP_contig_2749,length=4141>
##contig=<ID=YP_contig_2750,length=2502>
##contig=<ID=YP_contig_2751,length=3279>
##contig=<ID=YP_contig_2752,length=2634>
##contig=<ID=YP_contig_2753,length=3334>
##contig=<ID=YP_contig_2754,length=2959>
##contig=<ID=YP_contig_2755,length=230>
##contig=<ID=YP_contig_2756,length=2730>
##contig=<ID=YP_contig_2757,length=2827>
##contig=<ID=YP_contig_2758,length=2434>
##contig=<ID=YP_contig_2759,length=2356>
##contig=<ID=YP_contig_2760,length=1543>
##contig=<ID=YP_contig_2761,length=5171>
##contig=<ID=YP_contig_2762,length=941>
##contig=<ID=YP_contig_2763,length=1398>
##contig=<ID=YP_contig_2764,length=3480>
##contig=<ID=YP_contig_2765,length=607>
##contig=<ID=YP_contig_2766,length=1907>
##contig=<ID=YP_contig_2767,length=1340>
##contig=<ID=YP_contig_2768,length=960>
##contig=<ID=YP_contig_2769,length=400>
##contig=<ID=YP_contig_2770,length=314>
##contig=<ID=YP_contig_2771,length=13635>
##contig=<ID=YP_contig_2772,length=1389>
##contig=<ID=YP_contig_2773,length=4723>
##contig=<ID=YP_contig_2774,length=278>
##contig=<ID=YP_contig_2775,length=2648>
##contig=<ID=YP_contig_2776,length=15569>
##contig=<ID=YP_contig_2777,length=824>
##contig=<ID=YP_contig_2778,length=3703>
##contig=<ID=YP_contig_2779,length=3246>
##contig=<ID=YP_contig_2780,length=747>
##contig=<ID=YP_contig_2781,length=2816>
##contig=<ID=YP_contig_2782,length=1289>
##contig=<ID=YP_contig_2783,length=1162>
##contig=<ID=YP_contig_2784,length=1107>
##contig=<ID=YP_contig_2785,length=1841>
##contig=<ID=YP_contig_2786,length=886>
##contig=<ID=YP_contig_2787,length=4039>
##contig=<ID=YP_contig_2788,length=658>
##contig=<ID=YP_contig_2789,length=2982>
##contig=<ID=YP_contig_2790,length=842>
##contig=<ID=YP_contig_2791,length=1532>
##contig=<ID=YP_contig_2792,length=1977>
##contig=<ID=YP_contig_2793,length=2134>
##contig=<ID=YP_contig_2794,length=977>
##contig=<ID=YP_contig_2795,length=877>
##contig=<ID=YP_contig_2796,length=1332>
##contig=<ID=YP_contig_2797,length=3929>
##contig=<ID=YP_contig_2798,length=3885>
##contig=<ID=YP_contig_2799,length=238>
##contig=<ID=YP_contig_2800,length=2260>
##contig=<ID=YP_contig_2801,length=842>
##contig=<ID=YP_contig_2802,length=2041>
##contig=<ID=YP_contig_2803,length=2847>
##contig=<ID=YP_contig_2804,length=1225>
##contig=<ID=YP_contig_2805,length=2999>
##contig=<ID=YP_contig_2806,length=1822>
##contig=<ID=YP_contig_2807,length=1427>
##contig=<ID=YP_contig_2808,length=902>
##contig=<ID=YP_contig_2809,length=1074>
##contig=<ID=YP_contig_2810,length=1901>
##contig=<ID=YP_contig_2811,length=5685>
##contig=<ID=YP_contig_2812,length=491>
##contig=<ID=YP_contig_2813,length=2977>
##contig=<ID=YP_contig_2814,length=4101>
##contig=<ID=YP_contig_2815,length=608>
##contig=<ID=YP_contig_2816,length=1906>
##contig=<ID=YP_contig_2817,length=769>
##contig=<ID=YP_contig_2818,length=3050>
##contig=<ID=YP_contig_2819,length=1597>
##contig=<ID=YP_contig_2820,length=1848>
##contig=<ID=YP_contig_2821,length=817>
##contig=<ID=YP_contig_2822,length=644>
##contig=<ID=YP_contig_2823,length=858>
##contig=<ID=YP_contig_2824,length=6993>
##contig=<ID=YP_contig_2825,length=1869>
##contig=<ID=YP_contig_2826,length=4730>
##contig=<ID=YP_contig_2827,length=333>
##contig=<ID=YP_contig_2828,length=2057>
##contig=<ID=YP_contig_2829,length=3907>
##contig=<ID=YP_contig_2830,length=1367>
##contig=<ID=YP_contig_2831,length=1825>
##contig=<ID=YP_contig_2832,length=4226>
##contig=<ID=YP_contig_2833,length=1201>
##contig=<ID=YP_contig_2834,length=976>
##contig=<ID=YP_contig_2835,length=202>
##contig=<ID=YP_contig_2836,length=1511>
##contig=<ID=YP_contig_2837,length=2590>
##contig=<ID=YP_contig_2838,length=4966>
##contig=<ID=YP_contig_2839,length=7188>
##contig=<ID=YP_contig_2840,length=4723>
##contig=<ID=YP_contig_2841,length=724>
##contig=<ID=YP_contig_2842,length=2545>
##contig=<ID=YP_contig_2843,length=2325>
##contig=<ID=YP_contig_2844,length=5184>
##contig=<ID=YP_contig_2845,length=1656>
##contig=<ID=YP_contig_2846,length=1504>
##contig=<ID=YP_contig_2847,length=658>
##contig=<ID=YP_contig_2848,length=2400>
##contig=<ID=YP_contig_2849,length=1135>
##contig=<ID=YP_contig_2850,length=485>
##contig=<ID=YP_contig_2851,length=343>
##contig=<ID=YP_contig_2852,length=352>
##contig=<ID=YP_contig_2853,length=2427>
##contig=<ID=YP_contig_2854,length=1231>
##contig=<ID=YP_contig_2855,length=8801>
##contig=<ID=YP_contig_2856,length=6737>
##contig=<ID=YP_contig_2857,length=3749>
##contig=<ID=YP_contig_2858,length=5839>
##contig=<ID=YP_contig_2859,length=400>
##contig=<ID=YP_contig_2860,length=3032>
##contig=<ID=YP_contig_2861,length=1102>
##contig=<ID=YP_contig_2862,length=330>
##contig=<ID=YP_contig_2863,length=4886>
##contig=<ID=YP_contig_2864,length=1274>
##contig=<ID=YP_contig_2865,length=939>
##contig=<ID=YP_contig_2866,length=3674>
##contig=<ID=YP_contig_2867,length=501>
##contig=<ID=YP_contig_2868,length=718>
##contig=<ID=YP_contig_2869,length=1712>
##contig=<ID=YP_contig_2870,length=317>
##contig=<ID=YP_contig_2871,length=964>
##contig=<ID=YP_contig_2872,length=232>
##contig=<ID=YP_contig_2873,length=1652>
##contig=<ID=YP_contig_2874,length=1254>
##contig=<ID=YP_contig_2875,length=331>
##contig=<ID=YP_contig_2876,length=1711>
##contig=<ID=YP_contig_2877,length=3767>
##contig=<ID=YP_contig_2878,length=5322>
##contig=<ID=YP_contig_2879,length=1773>
##contig=<ID=YP_contig_2880,length=1500>
##contig=<ID=YP_contig_2881,length=7723>
##contig=<ID=YP_contig_2882,length=812>
##contig=<ID=YP_contig_2883,length=2139>
##contig=<ID=YP_contig_2884,length=232>
##contig=<ID=YP_contig_2885,length=4021>
##contig=<ID=YP_contig_2886,length=1290>
##contig=<ID=YP_contig_2887,length=2499>
##contig=<ID=YP_contig_2888,length=4383>
##contig=<ID=YP_contig_2889,length=6244>
##contig=<ID=YP_contig_2890,length=1124>
##contig=<ID=YP_contig_2891,length=4969>
##contig=<ID=YP_contig_2892,length=2374>
##contig=<ID=YP_contig_2893,length=423>
##contig=<ID=YP_contig_2894,length=4961>
##contig=<ID=YP_contig_2895,length=832>
##contig=<ID=YP_contig_2896,length=330>
##contig=<ID=YP_contig_2897,length=2725>
##contig=<ID=YP_contig_2898,length=912>
##contig=<ID=YP_contig_2899,length=3050>
##contig=<ID=YP_contig_2900,length=1400>
##contig=<ID=YP_contig_2901,length=3349>
##contig=<ID=YP_contig_2902,length=634>
##contig=<ID=YP_contig_2903,length=2407>
##contig=<ID=YP_contig_2904,length=1783>
##contig=<ID=YP_contig_2905,length=219>
##contig=<ID=YP_contig_2906,length=2442>
##contig=<ID=YP_contig_2907,length=277>
##contig=<ID=YP_contig_2908,length=4264>
##contig=<ID=YP_contig_2909,length=3712>
##contig=<ID=YP_contig_2910,length=7942>
##contig=<ID=YP_contig_2911,length=2657>
##contig=<ID=YP_contig_2912,length=526>
##contig=<ID=YP_contig_2913,length=2154>
##contig=<ID=YP_contig_2914,length=1164>
##contig=<ID=YP_contig_2915,length=334>
##contig=<ID=YP_contig_2916,length=1383>
##contig=<ID=YP_contig_2917,length=7090>
##contig=<ID=YP_contig_2918,length=554>
##contig=<ID=YP_contig_2919,length=2810>
##contig=<ID=YP_contig_2920,length=5023>
##contig=<ID=YP_contig_2921,length=1695>
##contig=<ID=YP_contig_2922,length=615>
##contig=<ID=YP_contig_2923,length=4448>
##contig=<ID=YP_contig_2924,length=1017>
##contig=<ID=YP_contig_2925,length=7153>
##contig=<ID=YP_contig_2926,length=10982>
##contig=<ID=YP_contig_2927,length=1480>
##contig=<ID=YP_contig_2928,length=2709>
##contig=<ID=YP_contig_2929,length=1392>
##contig=<ID=YP_contig_2930,length=454>
##contig=<ID=YP_contig_2931,length=1887>
##contig=<ID=YP_contig_2932,length=4505>
##contig=<ID=YP_contig_2933,length=414>
##contig=<ID=YP_contig_2934,length=2580>
##contig=<ID=YP_contig_2935,length=4349>
##contig=<ID=YP_contig_2936,length=1167>
##contig=<ID=YP_contig_2937,length=296>
##contig=<ID=YP_contig_2938,length=324>
##contig=<ID=YP_contig_2939,length=4274>
##contig=<ID=YP_contig_2940,length=1877>
##contig=<ID=YP_contig_2941,length=1007>
##contig=<ID=YP_contig_2942,length=6168>
##contig=<ID=YP_contig_2943,length=3070>
##contig=<ID=YP_contig_2944,length=878>
##contig=<ID=YP_contig_2945,length=3342>
##contig=<ID=YP_contig_2946,length=4801>
##contig=<ID=YP_contig_2947,length=2381>
##contig=<ID=YP_contig_2948,length=348>
##contig=<ID=YP_contig_2949,length=251>
##contig=<ID=YP_contig_2950,length=5212>
##contig=<ID=YP_contig_2951,length=631>
##contig=<ID=YP_contig_2952,length=4400>
##contig=<ID=YP_contig_2953,length=5025>
##contig=<ID=YP_contig_2954,length=4480>
##contig=<ID=YP_contig_2955,length=359>
##contig=<ID=YP_contig_2956,length=200>
##contig=<ID=YP_contig_2957,length=721>
##contig=<ID=YP_contig_2958,length=2292>
##contig=<ID=YP_contig_2959,length=1718>
##contig=<ID=YP_contig_2960,length=398>
##contig=<ID=YP_contig_2961,length=1520>
##contig=<ID=YP_contig_2962,length=639>
##contig=<ID=YP_contig_2963,length=1398>
##contig=<ID=YP_contig_2964,length=1204>
##contig=<ID=YP_contig_2965,length=242>
##contig=<ID=YP_contig_2966,length=4995>
##contig=<ID=YP_contig_2967,length=382>
##contig=<ID=YP_contig_2968,length=280>
##contig=<ID=YP_contig_2969,length=4164>
##contig=<ID=YP_contig_2970,length=627>
##contig=<ID=YP_contig_2971,length=1074>
##contig=<ID=YP_contig_2972,length=333>
##contig=<ID=YP_contig_2973,length=2886>
##contig=<ID=YP_contig_2974,length=685>
##contig=<ID=YP_contig_2975,length=2441>
##contig=<ID=YP_contig_2976,length=4840>
##contig=<ID=YP_contig_2977,length=1314>
##contig=<ID=YP_contig_2978,length=1472>
##contig=<ID=YP_contig_2979,length=3912>
##contig=<ID=YP_contig_2980,length=3029>
##contig=<ID=YP_contig_2981,length=2933>
##contig=<ID=YP_contig_2982,length=747>
##contig=<ID=YP_contig_2983,length=1465>
##contig=<ID=YP_contig_2984,length=354>
##contig=<ID=YP_contig_2985,length=686>
##contig=<ID=YP_contig_2986,length=3848>
##contig=<ID=YP_contig_2987,length=3640>
##contig=<ID=YP_contig_2988,length=1861>
##contig=<ID=YP_contig_2989,length=1534>
##contig=<ID=YP_contig_2990,length=1391>
##contig=<ID=YP_contig_2991,length=5180>
##contig=<ID=YP_contig_2992,length=3249>
##contig=<ID=YP_contig_2993,length=2158>
##contig=<ID=YP_contig_2994,length=840>
##contig=<ID=YP_contig_2995,length=3325>
##contig=<ID=YP_contig_2996,length=2330>
##contig=<ID=YP_contig_2997,length=319>
##contig=<ID=YP_contig_2998,length=291>
##contig=<ID=YP_contig_2999,length=1731>
##contig=<ID=YP_contig_3000,length=2510>
##contig=<ID=YP_contig_3001,length=377>
##contig=<ID=YP_contig_3002,length=6135>
##contig=<ID=YP_contig_3003,length=1140>
##contig=<ID=YP_contig_3004,length=2698>
##contig=<ID=YP_contig_3005,length=5340>
##contig=<ID=YP_contig_3006,length=435>
##contig=<ID=YP_contig_3007,length=2515>
##contig=<ID=YP_contig_3008,length=1605>
##contig=<ID=YP_contig_3009,length=2439>
##contig=<ID=YP_contig_3010,length=3318>
##contig=<ID=YP_contig_3011,length=3154>
##contig=<ID=YP_contig_3012,length=6463>
##contig=<ID=YP_contig_3013,length=2032>
##contig=<ID=YP_contig_3014,length=4860>
##contig=<ID=YP_contig_3015,length=385>
##contig=<ID=YP_contig_3016,length=1797>
##contig=<ID=YP_contig_3017,length=2593>
##contig=<ID=YP_contig_3018,length=219>
##contig=<ID=YP_contig_3019,length=1946>
##contig=<ID=YP_contig_3020,length=3337>
##contig=<ID=YP_contig_3021,length=3892>
##contig=<ID=YP_contig_3022,length=3260>
##contig=<ID=YP_contig_3023,length=2031>
##contig=<ID=YP_contig_3024,length=14946>
##contig=<ID=YP_contig_3025,length=1784>
##contig=<ID=YP_contig_3026,length=2182>
##contig=<ID=YP_contig_3027,length=4363>
##contig=<ID=YP_contig_3028,length=3505>
##contig=<ID=YP_contig_3029,length=797>
##contig=<ID=YP_contig_3030,length=828>
##contig=<ID=YP_contig_3031,length=327>
##contig=<ID=YP_contig_3032,length=479>
##contig=<ID=YP_contig_3033,length=528>
##contig=<ID=YP_contig_3034,length=16611>
##contig=<ID=YP_contig_3035,length=3549>
##contig=<ID=YP_contig_3036,length=450>
##contig=<ID=YP_contig_3037,length=2152>
##contig=<ID=YP_contig_3038,length=266>
##contig=<ID=YP_contig_3039,length=370>
##contig=<ID=YP_contig_3040,length=1178>
##contig=<ID=YP_contig_3041,length=493>
##contig=<ID=YP_contig_3042,length=4117>
##contig=<ID=YP_contig_3043,length=5877>
##contig=<ID=YP_contig_3044,length=1378>
##contig=<ID=YP_contig_3045,length=509>
##contig=<ID=YP_contig_3046,length=2057>
##contig=<ID=YP_contig_3047,length=1037>
##contig=<ID=YP_contig_3048,length=247>
##contig=<ID=YP_contig_3049,length=1121>
##contig=<ID=YP_contig_3050,length=316>
##contig=<ID=YP_contig_3051,length=3777>
##contig=<ID=YP_contig_3052,length=833>
##contig=<ID=YP_contig_3053,length=1582>
##contig=<ID=YP_contig_3054,length=2337>
##contig=<ID=YP_contig_3055,length=429>
##contig=<ID=YP_contig_3056,length=3149>
##contig=<ID=YP_contig_3057,length=3024>
##contig=<ID=YP_contig_3058,length=1967>
##contig=<ID=YP_contig_3059,length=2461>
##contig=<ID=YP_contig_3060,length=417>
##contig=<ID=YP_contig_3061,length=5882>
##contig=<ID=YP_contig_3062,length=6133>
##contig=<ID=YP_contig_3063,length=1696>
##contig=<ID=YP_contig_3064,length=4148>
##contig=<ID=YP_contig_3065,length=220>
##contig=<ID=YP_contig_3066,length=275>
##contig=<ID=YP_contig_3067,length=1490>
##contig=<ID=YP_contig_3068,length=3986>
##contig=<ID=YP_contig_3069,length=3963>
##contig=<ID=YP_contig_3070,length=1058>
##contig=<ID=YP_contig_3071,length=3436>
##contig=<ID=YP_contig_3072,length=2450>
##contig=<ID=YP_contig_3073,length=4679>
##contig=<ID=YP_contig_3074,length=6337>
##contig=<ID=YP_contig_3075,length=283>
##contig=<ID=YP_contig_3076,length=487>
##contig=<ID=YP_contig_3077,length=3058>
##contig=<ID=YP_contig_3078,length=7402>
##contig=<ID=YP_contig_3079,length=3328>
##contig=<ID=YP_contig_3080,length=275>
##contig=<ID=YP_contig_3081,length=1446>
##contig=<ID=YP_contig_3082,length=1778>
##contig=<ID=YP_contig_3083,length=1115>
##contig=<ID=YP_contig_3084,length=4661>
##contig=<ID=YP_contig_3085,length=2020>
##contig=<ID=YP_contig_3086,length=408>
##contig=<ID=YP_contig_3087,length=1987>
##contig=<ID=YP_contig_3088,length=780>
##contig=<ID=YP_contig_3089,length=7231>
##contig=<ID=YP_contig_3090,length=3158>
##contig=<ID=YP_contig_3091,length=3178>
##contig=<ID=YP_contig_3092,length=1062>
##contig=<ID=YP_contig_3093,length=3457>
##contig=<ID=YP_contig_3094,length=1636>
##contig=<ID=YP_contig_3095,length=1947>
##contig=<ID=YP_contig_3096,length=4221>
##contig=<ID=YP_contig_3097,length=1349>
##contig=<ID=YP_contig_3098,length=1023>
##contig=<ID=YP_contig_3099,length=296>
##contig=<ID=YP_contig_3100,length=3433>
##contig=<ID=YP_contig_3101,length=8257>
##contig=<ID=YP_contig_3102,length=8969>
##contig=<ID=YP_contig_3103,length=6278>
##contig=<ID=YP_contig_3104,length=6967>
##contig=<ID=YP_contig_3105,length=5114>
##contig=<ID=YP_contig_3106,length=2924>
##contig=<ID=YP_contig_3107,length=2041>
##contig=<ID=YP_contig_3108,length=1316>
##contig=<ID=YP_contig_3109,length=1845>
##contig=<ID=YP_contig_3110,length=12485>
##contig=<ID=YP_contig_3111,length=4441>
##contig=<ID=YP_contig_3112,length=3514>
##contig=<ID=YP_contig_3113,length=1578>
##contig=<ID=YP_contig_3114,length=514>
##contig=<ID=YP_contig_3115,length=933>
##contig=<ID=YP_contig_3116,length=565>
##contig=<ID=YP_contig_3117,length=6080>
##contig=<ID=YP_contig_3118,length=1852>
##contig=<ID=YP_contig_3119,length=2454>
##contig=<ID=YP_contig_3120,length=503>
##contig=<ID=YP_contig_3121,length=2171>
##contig=<ID=YP_contig_3122,length=4236>
##contig=<ID=YP_contig_3123,length=351>
##contig=<ID=YP_contig_3124,length=4445>
##contig=<ID=YP_contig_3125,length=3928>
##contig=<ID=YP_contig_3126,length=1325>
##contig=<ID=YP_contig_3127,length=2393>
##contig=<ID=YP_contig_3128,length=5673>
##contig=<ID=YP_contig_3129,length=1342>
##contig=<ID=YP_contig_3130,length=1009>
##contig=<ID=YP_contig_3131,length=335>
##contig=<ID=YP_contig_3132,length=551>
##contig=<ID=YP_contig_3133,length=778>
##contig=<ID=YP_contig_3134,length=1332>
##contig=<ID=YP_contig_3135,length=3146>
##contig=<ID=YP_contig_3136,length=1144>
##contig=<ID=YP_contig_3137,length=3300>
##contig=<ID=YP_contig_3138,length=759>
##contig=<ID=YP_contig_3139,length=5445>
##contig=<ID=YP_contig_3140,length=214>
##contig=<ID=YP_contig_3141,length=1214>
##contig=<ID=YP_contig_3142,length=202>
##contig=<ID=YP_contig_3143,length=3718>
##contig=<ID=YP_contig_3144,length=662>
##contig=<ID=YP_contig_3145,length=849>
##contig=<ID=YP_contig_3146,length=2991>
##contig=<ID=YP_contig_3147,length=1276>
##contig=<ID=YP_contig_3148,length=4810>
##contig=<ID=YP_contig_3149,length=1539>
##contig=<ID=YP_contig_3150,length=268>
##contig=<ID=YP_contig_3151,length=1182>
##contig=<ID=YP_contig_3152,length=5377>
##contig=<ID=YP_contig_3153,length=1884>
##contig=<ID=YP_contig_3154,length=392>
##contig=<ID=YP_contig_3155,length=2020>
##contig=<ID=YP_contig_3156,length=2281>
##contig=<ID=YP_contig_3157,length=814>
##contig=<ID=YP_contig_3158,length=4288>
##contig=<ID=YP_contig_3159,length=1253>
##contig=<ID=YP_contig_3160,length=4359>
##contig=<ID=YP_contig_3161,length=1009>
##contig=<ID=YP_contig_3162,length=3866>
##contig=<ID=YP_contig_3163,length=353>
##contig=<ID=YP_contig_3164,length=2453>
##contig=<ID=YP_contig_3165,length=1864>
##contig=<ID=YP_contig_3166,length=3358>
##contig=<ID=YP_contig_3167,length=3258>
##contig=<ID=YP_contig_3168,length=994>
##contig=<ID=YP_contig_3169,length=4226>
##contig=<ID=YP_contig_3170,length=2201>
##contig=<ID=YP_contig_3171,length=5411>
##contig=<ID=YP_contig_3172,length=279>
##contig=<ID=YP_contig_3173,length=1668>
##contig=<ID=YP_contig_3174,length=6477>
##contig=<ID=YP_contig_3175,length=3049>
##contig=<ID=YP_contig_3176,length=4393>
##contig=<ID=YP_contig_3177,length=1155>
##contig=<ID=YP_contig_3178,length=2752>
##contig=<ID=YP_contig_3179,length=220>
##contig=<ID=YP_contig_3180,length=4524>
##contig=<ID=YP_contig_3181,length=594>
##contig=<ID=YP_contig_3182,length=1953>
##contig=<ID=YP_contig_3183,length=18036>
##contig=<ID=YP_contig_3184,length=8930>
##contig=<ID=YP_contig_3185,length=3466>
##contig=<ID=YP_contig_3186,length=3223>
##contig=<ID=YP_contig_3187,length=2680>
##contig=<ID=YP_contig_3188,length=7161>
##contig=<ID=YP_contig_3189,length=2326>
##contig=<ID=YP_contig_3190,length=2413>
##contig=<ID=YP_contig_3191,length=4901>
##contig=<ID=YP_contig_3192,length=2261>
##contig=<ID=YP_contig_3193,length=521>
##contig=<ID=YP_contig_3194,length=1890>
##contig=<ID=YP_contig_3195,length=2220>
##contig=<ID=YP_contig_3196,length=2238>
##contig=<ID=YP_contig_3197,length=1662>
##contig=<ID=YP_contig_3198,length=4366>
##contig=<ID=YP_contig_3199,length=4281>
##contig=<ID=YP_contig_3200,length=4974>
##contig=<ID=YP_contig_3201,length=658>
##contig=<ID=YP_contig_3202,length=636>
##contig=<ID=YP_contig_3203,length=4149>
##contig=<ID=YP_contig_3204,length=400>
##contig=<ID=YP_contig_3205,length=4808>
##contig=<ID=YP_contig_3206,length=210>
##contig=<ID=YP_contig_3207,length=494>
##contig=<ID=YP_contig_3208,length=2658>
##contig=<ID=YP_contig_3209,length=1519>
##contig=<ID=YP_contig_3210,length=236>
##contig=<ID=YP_contig_3211,length=1310>
##contig=<ID=YP_contig_3212,length=2565>
##contig=<ID=YP_contig_3213,length=4090>
##contig=<ID=YP_contig_3214,length=764>
##contig=<ID=YP_contig_3215,length=1030>
##contig=<ID=YP_contig_3216,length=3665>
##contig=<ID=YP_contig_3217,length=2536>
##contig=<ID=YP_contig_3218,length=622>
##contig=<ID=YP_contig_3219,length=697>
##contig=<ID=YP_contig_3220,length=390>
##contig=<ID=YP_contig_3221,length=1834>
##contig=<ID=YP_contig_3222,length=549>
##contig=<ID=YP_contig_3223,length=5534>
##contig=<ID=YP_contig_3224,length=9980>
##contig=<ID=YP_contig_3225,length=6370>
##contig=<ID=YP_contig_3226,length=1657>
##contig=<ID=YP_contig_3227,length=1601>
##contig=<ID=YP_contig_3228,length=4556>
##contig=<ID=YP_contig_3229,length=1400>
##contig=<ID=YP_contig_3230,length=231>
##contig=<ID=YP_contig_3231,length=3810>
##contig=<ID=YP_contig_3232,length=4041>
##contig=<ID=YP_contig_3233,length=4067>
##contig=<ID=YP_contig_3234,length=3206>
##contig=<ID=YP_contig_3235,length=5317>
##contig=<ID=YP_contig_3236,length=5336>
##contig=<ID=YP_contig_3237,length=1057>
##contig=<ID=YP_contig_3238,length=4476>
##contig=<ID=YP_contig_3239,length=4285>
##contig=<ID=YP_contig_3240,length=2000>
##contig=<ID=YP_contig_3241,length=509>
##contig=<ID=YP_contig_3242,length=388>
##contig=<ID=YP_contig_3243,length=1591>
##contig=<ID=YP_contig_3244,length=1933>
##contig=<ID=YP_contig_3245,length=12935>
##contig=<ID=YP_contig_3246,length=6123>
##contig=<ID=YP_contig_3247,length=324>
##contig=<ID=YP_contig_3248,length=2183>
##contig=<ID=YP_contig_3249,length=2993>
##contig=<ID=YP_contig_3250,length=4327>
##contig=<ID=YP_contig_3251,length=358>
##contig=<ID=YP_contig_3252,length=2244>
##contig=<ID=YP_contig_3253,length=276>
##contig=<ID=YP_contig_3254,length=4644>
##contig=<ID=YP_contig_3255,length=3765>
##contig=<ID=YP_contig_3256,length=1411>
##contig=<ID=YP_contig_3257,length=1421>
##contig=<ID=YP_contig_3258,length=296>
##contig=<ID=YP_contig_3259,length=805>
##contig=<ID=YP_contig_3260,length=16002>
##contig=<ID=YP_contig_3261,length=428>
##contig=<ID=YP_contig_3262,length=7568>
##contig=<ID=YP_contig_3263,length=1840>
##contig=<ID=YP_contig_3264,length=4043>
##contig=<ID=YP_contig_3265,length=1256>
##contig=<ID=YP_contig_3266,length=7293>
##contig=<ID=YP_contig_3267,length=280>
##contig=<ID=YP_contig_3268,length=4376>
##contig=<ID=YP_contig_3269,length=2348>
##contig=<ID=YP_contig_3270,length=3797>
##contig=<ID=YP_contig_3271,length=350>
##contig=<ID=YP_contig_3272,length=1312>
##contig=<ID=YP_contig_3273,length=1087>
##contig=<ID=YP_contig_3274,length=542>
##contig=<ID=YP_contig_3275,length=326>
##contig=<ID=YP_contig_3276,length=3506>
##contig=<ID=YP_contig_3277,length=7347>
##contig=<ID=YP_contig_3278,length=1202>
##contig=<ID=YP_contig_3279,length=885>
##contig=<ID=YP_contig_3280,length=2405>
##contig=<ID=YP_contig_3281,length=424>
##contig=<ID=YP_contig_3282,length=445>
##contig=<ID=YP_contig_3283,length=1153>
##contig=<ID=YP_contig_3284,length=3358>
##contig=<ID=YP_contig_3285,length=2780>
##contig=<ID=YP_contig_3286,length=393>
##contig=<ID=YP_contig_3287,length=3149>
##contig=<ID=YP_contig_3288,length=488>
##contig=<ID=YP_contig_3289,length=207>
##contig=<ID=YP_contig_3290,length=402>
##contig=<ID=YP_contig_3291,length=1469>
##contig=<ID=YP_contig_3292,length=482>
##contig=<ID=YP_contig_3293,length=3227>
##contig=<ID=YP_contig_3294,length=3313>
##contig=<ID=YP_contig_3295,length=2041>
##contig=<ID=YP_contig_3296,length=2793>
##contig=<ID=YP_contig_3297,length=6233>
##contig=<ID=YP_contig_3298,length=1354>
##contig=<ID=YP_contig_3299,length=1055>
##contig=<ID=YP_contig_3300,length=5172>
##contig=<ID=YP_contig_3301,length=4964>
##contig=<ID=YP_contig_3302,length=2934>
##contig=<ID=YP_contig_3303,length=4432>
##contig=<ID=YP_contig_3304,length=298>
##contig=<ID=YP_contig_3305,length=2488>
##contig=<ID=YP_contig_3306,length=1689>
##contig=<ID=YP_contig_3307,length=2383>
##contig=<ID=YP_contig_3308,length=9139>
##contig=<ID=YP_contig_3309,length=381>
##contig=<ID=YP_contig_3310,length=1112>
##contig=<ID=YP_contig_3311,length=348>
##contig=<ID=YP_contig_3312,length=1586>
##contig=<ID=YP_contig_3313,length=1957>
##contig=<ID=YP_contig_3314,length=6616>
##contig=<ID=YP_contig_3315,length=1298>
##contig=<ID=YP_contig_3316,length=4047>
##contig=<ID=YP_contig_3317,length=206>
##contig=<ID=YP_contig_3318,length=3288>
##contig=<ID=YP_contig_3319,length=1594>
##contig=<ID=YP_contig_3320,length=5550>
##contig=<ID=YP_contig_3321,length=3053>
##contig=<ID=YP_contig_3322,length=2482>
##contig=<ID=YP_contig_3323,length=14304>
##contig=<ID=YP_contig_3324,length=2623>
##contig=<ID=YP_contig_3325,length=1200>
##contig=<ID=YP_contig_3326,length=313>
##contig=<ID=YP_contig_3327,length=369>
##contig=<ID=YP_contig_3328,length=497>
##contig=<ID=YP_contig_3329,length=3081>
##contig=<ID=YP_contig_3330,length=1198>
##contig=<ID=YP_contig_3331,length=3848>
##contig=<ID=YP_contig_3332,length=4655>
##contig=<ID=YP_contig_3333,length=1860>
##contig=<ID=YP_contig_3334,length=3204>
##contig=<ID=YP_contig_3335,length=1819>
##contig=<ID=YP_contig_3336,length=6048>
##contig=<ID=YP_contig_3337,length=2129>
##contig=<ID=YP_contig_3338,length=1964>
##contig=<ID=YP_contig_3339,length=400>
##contig=<ID=YP_contig_3340,length=1865>
##contig=<ID=YP_contig_3341,length=2615>
##contig=<ID=YP_contig_3342,length=1000>
##contig=<ID=YP_contig_3343,length=318>
##contig=<ID=YP_contig_3344,length=1503>
##contig=<ID=YP_contig_3345,length=375>
##contig=<ID=YP_contig_3346,length=6275>
##contig=<ID=YP_contig_3347,length=2854>
##contig=<ID=YP_contig_3348,length=1601>
##contig=<ID=YP_contig_3349,length=3719>
##contig=<ID=YP_contig_3350,length=1809>
##contig=<ID=YP_contig_3351,length=464>
##contig=<ID=YP_contig_3352,length=372>
##contig=<ID=YP_contig_3353,length=909>
##contig=<ID=YP_contig_3354,length=2658>
##contig=<ID=YP_contig_3355,length=831>
##contig=<ID=YP_contig_3356,length=2987>
##contig=<ID=YP_contig_3357,length=448>
##contig=<ID=YP_contig_3358,length=480>
##contig=<ID=YP_contig_3359,length=2584>
##contig=<ID=YP_contig_3360,length=1949>
##contig=<ID=YP_contig_3361,length=308>
##contig=<ID=YP_contig_3362,length=1518>
##contig=<ID=YP_contig_3363,length=1837>
##contig=<ID=YP_contig_3364,length=1062>
##contig=<ID=YP_contig_3365,length=1913>
##contig=<ID=YP_contig_3366,length=455>
##contig=<ID=YP_contig_3367,length=4173>
##contig=<ID=YP_contig_3368,length=3486>
##contig=<ID=YP_contig_3369,length=749>
##contig=<ID=YP_contig_3370,length=6083>
##contig=<ID=YP_contig_3371,length=3944>
##contig=<ID=YP_contig_3372,length=1789>
##contig=<ID=YP_contig_3373,length=1197>
##contig=<ID=YP_contig_3374,length=262>
##contig=<ID=YP_contig_3375,length=1280>
##contig=<ID=YP_contig_3376,length=3394>
##contig=<ID=YP_contig_3377,length=2555>
##contig=<ID=YP_contig_3378,length=3183>
##contig=<ID=YP_contig_3379,length=2214>
##contig=<ID=YP_contig_3380,length=6264>
##contig=<ID=YP_contig_3381,length=5030>
##contig=<ID=YP_contig_3382,length=2554>
##contig=<ID=YP_contig_3383,length=235>
##contig=<ID=YP_contig_3384,length=625>
##contig=<ID=YP_contig_3385,length=1759>
##contig=<ID=YP_contig_3386,length=368>
##contig=<ID=YP_contig_3387,length=1401>
##contig=<ID=YP_contig_3388,length=358>
##contig=<ID=YP_contig_3389,length=3490>
##contig=<ID=YP_contig_3390,length=4362>
##contig=<ID=YP_contig_3391,length=3577>
##contig=<ID=YP_contig_3392,length=3814>
##contig=<ID=YP_contig_3393,length=2458>
##contig=<ID=YP_contig_3394,length=2334>
##contig=<ID=YP_contig_3395,length=939>
##contig=<ID=YP_contig_3396,length=5315>
##contig=<ID=YP_contig_3397,length=2973>
##contig=<ID=YP_contig_3398,length=1227>
##contig=<ID=YP_contig_3399,length=1512>
##contig=<ID=YP_contig_3400,length=1548>
##contig=<ID=YP_contig_3401,length=1405>
##contig=<ID=YP_contig_3402,length=611>
##contig=<ID=YP_contig_3403,length=2918>
##contig=<ID=YP_contig_3404,length=3233>
##contig=<ID=YP_contig_3405,length=4854>
##contig=<ID=YP_contig_3406,length=250>
##contig=<ID=YP_contig_3407,length=3282>
##contig=<ID=YP_contig_3408,length=340>
##contig=<ID=YP_contig_3409,length=324>
##contig=<ID=YP_contig_3410,length=2370>
##contig=<ID=YP_contig_3411,length=2193>
##contig=<ID=YP_contig_3412,length=457>
##contig=<ID=YP_contig_3413,length=1270>
##contig=<ID=YP_contig_3414,length=645>
##contig=<ID=YP_contig_3415,length=1216>
##contig=<ID=YP_contig_3416,length=3549>
##contig=<ID=YP_contig_3417,length=2462>
##contig=<ID=YP_contig_3418,length=2547>
##contig=<ID=YP_contig_3419,length=282>
##contig=<ID=YP_contig_3420,length=2667>
##contig=<ID=YP_contig_3421,length=7973>
##contig=<ID=YP_contig_3422,length=2512>
##contig=<ID=YP_contig_3423,length=337>
##contig=<ID=YP_contig_3424,length=912>
##contig=<ID=YP_contig_3425,length=240>
##contig=<ID=YP_contig_3426,length=272>
##contig=<ID=YP_contig_3427,length=735>
##contig=<ID=YP_contig_3428,length=3936>
##contig=<ID=YP_contig_3429,length=6495>
##contig=<ID=YP_contig_3430,length=1807>
##contig=<ID=YP_contig_3431,length=1463>
##contig=<ID=YP_contig_3432,length=504>
##contig=<ID=YP_contig_3433,length=2774>
##contig=<ID=YP_contig_3434,length=498>
##contig=<ID=YP_contig_3435,length=830>
##contig=<ID=YP_contig_3436,length=954>
##contig=<ID=YP_contig_3437,length=1257>
##contig=<ID=YP_contig_3438,length=302>
##contig=<ID=YP_contig_3439,length=3410>
##contig=<ID=YP_contig_3440,length=895>
##contig=<ID=YP_contig_3441,length=787>
##contig=<ID=YP_contig_3442,length=1770>
##contig=<ID=YP_contig_3443,length=1748>
##contig=<ID=YP_contig_3444,length=5942>
##contig=<ID=YP_contig_3445,length=363>
##contig=<ID=YP_contig_3446,length=1102>
##contig=<ID=YP_contig_3447,length=7051>
##contig=<ID=YP_contig_3448,length=3887>
##contig=<ID=YP_contig_3449,length=1300>
##contig=<ID=YP_contig_3450,length=1731>
##contig=<ID=YP_contig_3451,length=359>
##contig=<ID=YP_contig_3452,length=1164>
##contig=<ID=YP_contig_3453,length=5016>
##contig=<ID=YP_contig_3454,length=262>
##contig=<ID=YP_contig_3455,length=1778>
##contig=<ID=YP_contig_3456,length=4173>
##contig=<ID=YP_contig_3457,length=695>
##contig=<ID=YP_contig_3458,length=1136>
##contig=<ID=YP_contig_3459,length=2626>
##contig=<ID=YP_contig_3460,length=1062>
##contig=<ID=YP_contig_3461,length=1582>
##contig=<ID=YP_contig_3462,length=4087>
##contig=<ID=YP_contig_3463,length=1908>
##contig=<ID=YP_contig_3464,length=6120>
##contig=<ID=YP_contig_3465,length=450>
##contig=<ID=YP_contig_3466,length=297>
##contig=<ID=YP_contig_3467,length=2591>
##contig=<ID=YP_contig_3468,length=3366>
##contig=<ID=YP_contig_3469,length=3694>
##contig=<ID=YP_contig_3470,length=4504>
##contig=<ID=YP_contig_3471,length=1801>
##contig=<ID=YP_contig_3472,length=267>
##contig=<ID=YP_contig_3473,length=501>
##contig=<ID=YP_contig_3474,length=6124>
##contig=<ID=YP_contig_3475,length=2480>
##contig=<ID=YP_contig_3476,length=1614>
##contig=<ID=YP_contig_3477,length=7123>
##contig=<ID=YP_contig_3478,length=2214>
##contig=<ID=YP_contig_3479,length=230>
##contig=<ID=YP_contig_3480,length=2989>
##contig=<ID=YP_contig_3481,length=243>
##contig=<ID=YP_contig_3482,length=3345>
##contig=<ID=YP_contig_3483,length=3647>
##contig=<ID=YP_contig_3484,length=1475>
##contig=<ID=YP_contig_3485,length=2893>
##contig=<ID=YP_contig_3486,length=1230>
##contig=<ID=YP_contig_3487,length=4567>
##contig=<ID=YP_contig_3488,length=820>
##contig=<ID=YP_contig_3489,length=968>
##contig=<ID=YP_contig_3490,length=220>
##contig=<ID=YP_contig_3491,length=448>
##contig=<ID=YP_contig_3492,length=944>
##contig=<ID=YP_contig_3493,length=2439>
##contig=<ID=YP_contig_3494,length=4397>
##contig=<ID=YP_contig_3495,length=732>
##contig=<ID=YP_contig_3496,length=5955>
##contig=<ID=YP_contig_3497,length=2286>
##contig=<ID=YP_contig_3498,length=1360>
##contig=<ID=YP_contig_3499,length=5015>
##contig=<ID=YP_contig_3500,length=3103>
##contig=<ID=YP_contig_3501,length=258>
##contig=<ID=YP_contig_3502,length=1914>
##contig=<ID=YP_contig_3503,length=6770>
##contig=<ID=YP_contig_3504,length=5371>
##contig=<ID=YP_contig_3505,length=526>
##contig=<ID=YP_contig_3506,length=562>
##contig=<ID=YP_contig_3507,length=3650>
##contig=<ID=YP_contig_3508,length=391>
##contig=<ID=YP_contig_3509,length=769>
##contig=<ID=YP_contig_3510,length=1632>
##contig=<ID=YP_contig_3511,length=975>
##contig=<ID=YP_contig_3512,length=2402>
##contig=<ID=YP_contig_3513,length=993>
##contig=<ID=YP_contig_3514,length=379>
##contig=<ID=YP_contig_3515,length=6522>
##contig=<ID=YP_contig_3516,length=1477>
##contig=<ID=YP_contig_3517,length=1138>
##contig=<ID=YP_contig_3518,length=2907>
##contig=<ID=YP_contig_3519,length=1515>
##contig=<ID=YP_contig_3520,length=848>
##contig=<ID=YP_contig_3521,length=8934>
##contig=<ID=YP_contig_3522,length=2262>
##contig=<ID=YP_contig_3523,length=1038>
##contig=<ID=YP_contig_3524,length=1320>
##contig=<ID=YP_contig_3525,length=4865>
##contig=<ID=YP_contig_3526,length=1524>
##contig=<ID=YP_contig_3527,length=388>
##contig=<ID=YP_contig_3528,length=1029>
##contig=<ID=YP_contig_3529,length=3495>
##contig=<ID=YP_contig_3530,length=1360>
##contig=<ID=YP_contig_3531,length=273>
##contig=<ID=YP_contig_3532,length=885>
##contig=<ID=YP_contig_3533,length=5497>
##contig=<ID=YP_contig_3534,length=301>
##contig=<ID=YP_contig_3535,length=366>
##contig=<ID=YP_contig_3536,length=254>
##contig=<ID=YP_contig_3537,length=303>
##contig=<ID=YP_contig_3538,length=358>
##contig=<ID=YP_contig_3539,length=4228>
##contig=<ID=YP_contig_3540,length=6052>
##contig=<ID=YP_contig_3541,length=649>
##contig=<ID=YP_contig_3542,length=2208>
##contig=<ID=YP_contig_3543,length=1717>
##contig=<ID=YP_contig_3544,length=3451>
##contig=<ID=YP_contig_3545,length=1077>
##contig=<ID=YP_contig_3546,length=281>
##contig=<ID=YP_contig_3547,length=2288>
##contig=<ID=YP_contig_3548,length=692>
##contig=<ID=YP_contig_3549,length=248>
##contig=<ID=YP_contig_3550,length=8255>
##contig=<ID=YP_contig_3551,length=1940>
##contig=<ID=YP_contig_3552,length=2056>
##contig=<ID=YP_contig_3553,length=1040>
##contig=<ID=YP_contig_3554,length=2175>
##contig=<ID=YP_contig_3555,length=2987>
##contig=<ID=YP_contig_3556,length=8921>
##contig=<ID=YP_contig_3557,length=1738>
##contig=<ID=YP_contig_3558,length=4270>
##contig=<ID=YP_contig_3559,length=2079>
##contig=<ID=YP_contig_3560,length=1201>
##contig=<ID=YP_contig_3561,length=707>
##contig=<ID=YP_contig_3562,length=1235>
##contig=<ID=YP_contig_3563,length=3549>
##contig=<ID=YP_contig_3564,length=2877>
##contig=<ID=YP_contig_3565,length=460>
##contig=<ID=YP_contig_3566,length=1942>
##contig=<ID=YP_contig_3567,length=728>
##contig=<ID=YP_contig_3568,length=490>
##contig=<ID=YP_contig_3569,length=1272>
##contig=<ID=YP_contig_3570,length=2377>
##contig=<ID=YP_contig_3571,length=7928>
##contig=<ID=YP_contig_3572,length=1971>
##contig=<ID=YP_contig_3573,length=11580>
##contig=<ID=YP_contig_3574,length=520>
##contig=<ID=YP_contig_3575,length=1142>
##contig=<ID=YP_contig_3576,length=7570>
##contig=<ID=YP_contig_3577,length=506>
##contig=<ID=YP_contig_3578,length=500>
##contig=<ID=YP_contig_3579,length=1844>
##contig=<ID=YP_contig_3580,length=3252>
##contig=<ID=YP_contig_3581,length=229>
##contig=<ID=YP_contig_3582,length=572>
##contig=<ID=YP_contig_3583,length=1754>
##contig=<ID=YP_contig_3584,length=1614>
##contig=<ID=YP_contig_3585,length=226>
##contig=<ID=YP_contig_3586,length=2154>
##contig=<ID=YP_contig_3587,length=6389>
##contig=<ID=YP_contig_3588,length=636>
##contig=<ID=YP_contig_3589,length=849>
##contig=<ID=YP_contig_3590,length=3564>
##contig=<ID=YP_contig_3591,length=3775>
##contig=<ID=YP_contig_3592,length=3013>
##contig=<ID=YP_contig_3593,length=3047>
##contig=<ID=YP_contig_3594,length=286>
##contig=<ID=YP_contig_3595,length=6978>
##contig=<ID=YP_contig_3596,length=3062>
##contig=<ID=YP_contig_3597,length=1395>
##contig=<ID=YP_contig_3598,length=1264>
##contig=<ID=YP_contig_3599,length=5848>
##contig=<ID=YP_contig_3600,length=2650>
##contig=<ID=YP_contig_3601,length=3543>
##contig=<ID=YP_contig_3602,length=3299>
##contig=<ID=YP_contig_3603,length=3266>
##contig=<ID=YP_contig_3604,length=2147>
##contig=<ID=YP_contig_3605,length=2255>
##contig=<ID=YP_contig_3606,length=6619>
##contig=<ID=YP_contig_3607,length=2367>
##contig=<ID=YP_contig_3608,length=1775>
##contig=<ID=YP_contig_3609,length=635>
##contig=<ID=YP_contig_3610,length=1773>
##contig=<ID=YP_contig_3611,length=2422>
##contig=<ID=YP_contig_3612,length=3796>
##contig=<ID=YP_contig_3613,length=1602>
##contig=<ID=YP_contig_3614,length=264>
##contig=<ID=YP_contig_3615,length=4877>
##contig=<ID=YP_contig_3616,length=461>
##contig=<ID=YP_contig_3617,length=3038>
##contig=<ID=YP_contig_3618,length=6026>
##contig=<ID=YP_contig_3619,length=1893>
##contig=<ID=YP_contig_3620,length=3144>
##contig=<ID=YP_contig_3621,length=408>
##contig=<ID=YP_contig_3622,length=1624>
##contig=<ID=YP_contig_3623,length=1710>
##contig=<ID=YP_contig_3624,length=2513>
##contig=<ID=YP_contig_3625,length=3409>
##contig=<ID=YP_contig_3626,length=2298>
##contig=<ID=YP_contig_3627,length=1244>
##contig=<ID=YP_contig_3628,length=203>
##contig=<ID=YP_contig_3629,length=383>
##contig=<ID=YP_contig_3630,length=1908>
##contig=<ID=YP_contig_3631,length=3110>
##contig=<ID=YP_contig_3632,length=1684>
##contig=<ID=YP_contig_3633,length=1277>
##contig=<ID=YP_contig_3634,length=336>
##contig=<ID=YP_contig_3635,length=422>
##contig=<ID=YP_contig_3636,length=878>
##contig=<ID=YP_contig_3637,length=1271>
##contig=<ID=YP_contig_3638,length=410>
##contig=<ID=YP_contig_3639,length=1150>
##contig=<ID=YP_contig_3640,length=3914>
##contig=<ID=YP_contig_3641,length=1831>
##contig=<ID=YP_contig_3642,length=2935>
##contig=<ID=YP_contig_3643,length=560>
##contig=<ID=YP_contig_3644,length=4256>
##contig=<ID=YP_contig_3645,length=3514>
##contig=<ID=YP_contig_3646,length=1800>
##contig=<ID=YP_contig_3647,length=335>
##contig=<ID=YP_contig_3648,length=2338>
##contig=<ID=YP_contig_3649,length=1924>
##contig=<ID=YP_contig_3650,length=2729>
##contig=<ID=YP_contig_3651,length=343>
##contig=<ID=YP_contig_3652,length=3157>
##contig=<ID=YP_contig_3653,length=1764>
##contig=<ID=YP_contig_3654,length=365>
##contig=<ID=YP_contig_3655,length=803>
##contig=<ID=YP_contig_3656,length=2082>
##contig=<ID=YP_contig_3657,length=4034>
##contig=<ID=YP_contig_3658,length=8776>
##contig=<ID=YP_contig_3659,length=1048>
##contig=<ID=YP_contig_3660,length=1368>
##contig=<ID=YP_contig_3661,length=5815>
##contig=<ID=YP_contig_3662,length=1735>
##contig=<ID=YP_contig_3663,length=4613>
##contig=<ID=YP_contig_3664,length=7292>
##contig=<ID=YP_contig_3665,length=5486>
##contig=<ID=YP_contig_3666,length=1189>
##contig=<ID=YP_contig_3667,length=698>
##contig=<ID=YP_contig_3668,length=3592>
##contig=<ID=YP_contig_3669,length=4958>
##contig=<ID=YP_contig_3670,length=786>
##contig=<ID=YP_contig_3671,length=1192>
##contig=<ID=YP_contig_3672,length=5549>
##contig=<ID=YP_contig_3673,length=2048>
##contig=<ID=YP_contig_3674,length=3465>
##contig=<ID=YP_contig_3675,length=2131>
##contig=<ID=YP_contig_3676,length=886>
##contig=<ID=YP_contig_3677,length=869>
##contig=<ID=YP_contig_3678,length=3082>
##contig=<ID=YP_contig_3679,length=3932>
##contig=<ID=YP_contig_3680,length=2532>
##contig=<ID=YP_contig_3681,length=300>
##contig=<ID=YP_contig_3682,length=815>
##contig=<ID=YP_contig_3683,length=895>
##contig=<ID=YP_contig_3684,length=1403>
##contig=<ID=YP_contig_3685,length=391>
##contig=<ID=YP_contig_3686,length=3077>
##contig=<ID=YP_contig_3687,length=864>
##contig=<ID=YP_contig_3688,length=3710>
##contig=<ID=YP_contig_3689,length=2529>
##contig=<ID=YP_contig_3690,length=1862>
##contig=<ID=YP_contig_3691,length=639>
##contig=<ID=YP_contig_3692,length=1252>
##contig=<ID=YP_contig_3693,length=690>
##contig=<ID=YP_contig_3694,length=1228>
##contig=<ID=YP_contig_3695,length=891>
##contig=<ID=YP_contig_3696,length=5057>
##contig=<ID=YP_contig_3697,length=3878>
##contig=<ID=YP_contig_3698,length=2393>
##contig=<ID=YP_contig_3699,length=1859>
##contig=<ID=YP_contig_3700,length=285>
##contig=<ID=YP_contig_3701,length=776>
##contig=<ID=YP_contig_3702,length=2026>
##contig=<ID=YP_contig_3703,length=2358>
##contig=<ID=YP_contig_3704,length=300>
##contig=<ID=YP_contig_3705,length=1125>
##contig=<ID=YP_contig_3706,length=3301>
##contig=<ID=YP_contig_3707,length=346>
##contig=<ID=YP_contig_3708,length=1405>
##contig=<ID=YP_contig_3709,length=5798>
##contig=<ID=YP_contig_3710,length=2105>
##contig=<ID=YP_contig_3711,length=4120>
##contig=<ID=YP_contig_3712,length=363>
##contig=<ID=YP_contig_3713,length=1222>
##contig=<ID=YP_contig_3714,length=3886>
##contig=<ID=YP_contig_3715,length=1126>
##contig=<ID=YP_contig_3716,length=3452>
##contig=<ID=YP_contig_3717,length=819>
##contig=<ID=YP_contig_3718,length=1974>
##contig=<ID=YP_contig_3719,length=491>
##contig=<ID=YP_contig_3720,length=1098>
##contig=<ID=YP_contig_3721,length=964>
##contig=<ID=YP_contig_3722,length=913>
##contig=<ID=YP_contig_3723,length=6084>
##contig=<ID=YP_contig_3724,length=9048>
##contig=<ID=YP_contig_3725,length=6366>
##contig=<ID=YP_contig_3726,length=329>
##contig=<ID=YP_contig_3727,length=1391>
##contig=<ID=YP_contig_3728,length=348>
##contig=<ID=YP_contig_3729,length=7722>
##contig=<ID=YP_contig_3730,length=1149>
##contig=<ID=YP_contig_3731,length=3019>
##contig=<ID=YP_contig_3732,length=1078>
##contig=<ID=YP_contig_3733,length=2528>
##contig=<ID=YP_contig_3734,length=432>
##contig=<ID=YP_contig_3735,length=497>
##contig=<ID=YP_contig_3736,length=1665>
##contig=<ID=YP_contig_3737,length=1447>
##contig=<ID=YP_contig_3738,length=4110>
##contig=<ID=YP_contig_3739,length=4339>
##contig=<ID=YP_contig_3740,length=2076>
##contig=<ID=YP_contig_3741,length=2689>
##contig=<ID=YP_contig_3742,length=664>
##contig=<ID=YP_contig_3743,length=1045>
##contig=<ID=YP_contig_3744,length=2503>
##contig=<ID=YP_contig_3745,length=1864>
##contig=<ID=YP_contig_3746,length=305>
##contig=<ID=YP_contig_3747,length=2221>
##contig=<ID=YP_contig_3748,length=7837>
##contig=<ID=YP_contig_3749,length=2659>
##contig=<ID=YP_contig_3750,length=221>
##contig=<ID=YP_contig_3751,length=242>
##contig=<ID=YP_contig_3752,length=1759>
##contig=<ID=YP_contig_3753,length=4486>
##contig=<ID=YP_contig_3754,length=1895>
##contig=<ID=YP_contig_3755,length=1099>
##contig=<ID=YP_contig_3756,length=12669>
##contig=<ID=YP_contig_3757,length=267>
##contig=<ID=YP_contig_3758,length=3162>
##contig=<ID=YP_contig_3759,length=2600>
##contig=<ID=YP_contig_3760,length=812>
##contig=<ID=YP_contig_3761,length=3016>
##contig=<ID=YP_contig_3762,length=3205>
##contig=<ID=YP_contig_3763,length=429>
##contig=<ID=YP_contig_3764,length=673>
##contig=<ID=YP_contig_3765,length=1758>
##contig=<ID=YP_contig_3766,length=1353>
##contig=<ID=YP_contig_3767,length=3934>
##contig=<ID=YP_contig_3768,length=269>
##contig=<ID=YP_contig_3769,length=3926>
##contig=<ID=YP_contig_3770,length=223>
##contig=<ID=YP_contig_3771,length=4645>
##contig=<ID=YP_contig_3772,length=3428>
##contig=<ID=YP_contig_3773,length=5648>
##contig=<ID=YP_contig_3774,length=3136>
##contig=<ID=YP_contig_3775,length=1295>
##contig=<ID=YP_contig_3776,length=546>
##contig=<ID=YP_contig_3777,length=2586>
##contig=<ID=YP_contig_3778,length=2762>
##contig=<ID=YP_contig_3779,length=7645>
##contig=<ID=YP_contig_3780,length=3221>
##contig=<ID=YP_contig_3781,length=1287>
##contig=<ID=YP_contig_3782,length=936>
##contig=<ID=YP_contig_3783,length=5009>
##contig=<ID=YP_contig_3784,length=5659>
##contig=<ID=YP_contig_3785,length=3315>
##contig=<ID=YP_contig_3786,length=1586>
##contig=<ID=YP_contig_3787,length=4312>
##contig=<ID=YP_contig_3788,length=5988>
##contig=<ID=YP_contig_3789,length=2566>
##contig=<ID=YP_contig_3790,length=8471>
##contig=<ID=YP_contig_3791,length=643>
##contig=<ID=YP_contig_3792,length=2093>
##contig=<ID=YP_contig_3793,length=2334>
##contig=<ID=YP_contig_3794,length=983>
##contig=<ID=YP_contig_3795,length=7272>
##contig=<ID=YP_contig_3796,length=1440>
##contig=<ID=YP_contig_3797,length=1678>
##contig=<ID=YP_contig_3798,length=880>
##contig=<ID=YP_contig_3799,length=1019>
##contig=<ID=YP_contig_3800,length=955>
##contig=<ID=YP_contig_3801,length=2239>
##contig=<ID=YP_contig_3802,length=402>
##contig=<ID=YP_contig_3803,length=593>
##contig=<ID=YP_contig_3804,length=253>
##contig=<ID=YP_contig_3805,length=572>
##contig=<ID=YP_contig_3806,length=5365>
##contig=<ID=YP_contig_3807,length=443>
##contig=<ID=YP_contig_3808,length=4078>
##contig=<ID=YP_contig_3809,length=490>
##contig=<ID=YP_contig_3810,length=323>
##contig=<ID=YP_contig_3811,length=2442>
##contig=<ID=YP_contig_3812,length=1373>
##contig=<ID=YP_contig_3813,length=417>
##contig=<ID=YP_contig_3814,length=542>
##contig=<ID=YP_contig_3815,length=762>
##contig=<ID=YP_contig_3816,length=2337>
##contig=<ID=YP_contig_3817,length=2019>
##contig=<ID=YP_contig_3818,length=637>
##contig=<ID=YP_contig_3819,length=2688>
##contig=<ID=YP_contig_3820,length=3734>
##contig=<ID=YP_contig_3821,length=1534>
##contig=<ID=YP_contig_3822,length=4825>
##contig=<ID=YP_contig_3823,length=6742>
##contig=<ID=YP_contig_3824,length=2430>
##contig=<ID=YP_contig_3825,length=2622>
##contig=<ID=YP_contig_3826,length=2411>
##contig=<ID=YP_contig_3827,length=2459>
##contig=<ID=YP_contig_3828,length=319>
##contig=<ID=YP_contig_3829,length=2024>
##contig=<ID=YP_contig_3830,length=452>
##contig=<ID=YP_contig_3831,length=2610>
##contig=<ID=YP_contig_3832,length=3090>
##contig=<ID=YP_contig_3833,length=649>
##contig=<ID=YP_contig_3834,length=2692>
##contig=<ID=YP_contig_3835,length=292>
##contig=<ID=YP_contig_3836,length=4121>
##contig=<ID=YP_contig_3837,length=1912>
##contig=<ID=YP_contig_3838,length=780>
##contig=<ID=YP_contig_3839,length=559>
##contig=<ID=YP_contig_3840,length=1258>
##contig=<ID=YP_contig_3841,length=781>
##contig=<ID=YP_contig_3842,length=5495>
##contig=<ID=YP_contig_3843,length=2134>
##contig=<ID=YP_contig_3844,length=8909>
##contig=<ID=YP_contig_3845,length=4423>
##contig=<ID=YP_contig_3846,length=1108>
##contig=<ID=YP_contig_3847,length=3123>
##contig=<ID=YP_contig_3848,length=303>
##contig=<ID=YP_contig_3849,length=2188>
##contig=<ID=YP_contig_3850,length=565>
##contig=<ID=YP_contig_3851,length=1970>
##contig=<ID=YP_contig_3852,length=6233>
##contig=<ID=YP_contig_3853,length=2159>
##contig=<ID=YP_contig_3854,length=4318>
##contig=<ID=YP_contig_3855,length=2145>
##contig=<ID=YP_contig_3856,length=1742>
##contig=<ID=YP_contig_3857,length=4238>
##contig=<ID=YP_contig_3858,length=445>
##contig=<ID=YP_contig_3859,length=1325>
##contig=<ID=YP_contig_3860,length=10100>
##contig=<ID=YP_contig_3861,length=1216>
##contig=<ID=YP_contig_3862,length=1131>
##contig=<ID=YP_contig_3863,length=3264>
##contig=<ID=YP_contig_3864,length=4060>
##contig=<ID=YP_contig_3865,length=4464>
##contig=<ID=YP_contig_3866,length=2807>
##contig=<ID=YP_contig_3867,length=259>
##contig=<ID=YP_contig_3868,length=3373>
##contig=<ID=YP_contig_3869,length=3547>
##contig=<ID=YP_contig_3870,length=1853>
##contig=<ID=YP_contig_3871,length=1124>
##contig=<ID=YP_contig_3872,length=1549>
##contig=<ID=YP_contig_3873,length=617>
##contig=<ID=YP_contig_3874,length=640>
##contig=<ID=YP_contig_3875,length=4512>
##contig=<ID=YP_contig_3876,length=3884>
##contig=<ID=YP_contig_3877,length=2465>
##contig=<ID=YP_contig_3878,length=1548>
##contig=<ID=YP_contig_3879,length=369>
##contig=<ID=YP_contig_3880,length=616>
##contig=<ID=YP_contig_3881,length=2486>
##contig=<ID=YP_contig_3882,length=3649>
##contig=<ID=YP_contig_3883,length=1636>
##contig=<ID=YP_contig_3884,length=4967>
##contig=<ID=YP_contig_3885,length=7865>
##contig=<ID=YP_contig_3886,length=3440>
##contig=<ID=YP_contig_3887,length=2380>
##contig=<ID=YP_contig_3888,length=1626>
##contig=<ID=YP_contig_3889,length=2582>
##contig=<ID=YP_contig_3890,length=777>
##contig=<ID=YP_contig_3891,length=619>
##contig=<ID=YP_contig_3892,length=788>
##contig=<ID=YP_contig_3893,length=3552>
##contig=<ID=YP_contig_3894,length=468>
##contig=<ID=YP_contig_3895,length=6035>
##contig=<ID=YP_contig_3896,length=1740>
##contig=<ID=YP_contig_3897,length=8527>
##contig=<ID=YP_contig_3898,length=1593>
##contig=<ID=YP_contig_3899,length=617>
##contig=<ID=YP_contig_3900,length=1811>
##contig=<ID=YP_contig_3901,length=1470>
##contig=<ID=YP_contig_3902,length=713>
##contig=<ID=YP_contig_3903,length=1426>
##contig=<ID=YP_contig_3904,length=1477>
##contig=<ID=YP_contig_3905,length=3485>
##contig=<ID=YP_contig_3906,length=6144>
##contig=<ID=YP_contig_3907,length=1795>
##contig=<ID=YP_contig_3908,length=4084>
##contig=<ID=YP_contig_3909,length=2055>
##contig=<ID=YP_contig_3910,length=3321>
##contig=<ID=YP_contig_3911,length=277>
##contig=<ID=YP_contig_3912,length=2463>
##contig=<ID=YP_contig_3913,length=234>
##contig=<ID=YP_contig_3914,length=225>
##contig=<ID=YP_contig_3915,length=1535>
##contig=<ID=YP_contig_3916,length=5214>
##contig=<ID=YP_contig_3917,length=4379>
##contig=<ID=YP_contig_3918,length=5079>
##contig=<ID=YP_contig_3919,length=324>
##contig=<ID=YP_contig_3920,length=4995>
##contig=<ID=YP_contig_3921,length=3071>
##contig=<ID=YP_contig_3922,length=205>
##contig=<ID=YP_contig_3923,length=821>
##contig=<ID=YP_contig_3924,length=5722>
##contig=<ID=YP_contig_3925,length=351>
##contig=<ID=YP_contig_3926,length=6670>
##contig=<ID=YP_contig_3927,length=457>
##contig=<ID=YP_contig_3928,length=3753>
##contig=<ID=YP_contig_3929,length=404>
##contig=<ID=YP_contig_3930,length=3304>
##contig=<ID=YP_contig_3931,length=312>
##contig=<ID=YP_contig_3932,length=2224>
##contig=<ID=YP_contig_3933,length=4104>
##contig=<ID=YP_contig_3934,length=3181>
##contig=<ID=YP_contig_3935,length=2091>
##contig=<ID=YP_contig_3936,length=320>
##contig=<ID=YP_contig_3937,length=4371>
##contig=<ID=YP_contig_3938,length=3094>
##contig=<ID=YP_contig_3939,length=411>
##contig=<ID=YP_contig_3940,length=1223>
##contig=<ID=YP_contig_3941,length=564>
##contig=<ID=YP_contig_3942,length=1464>
##contig=<ID=YP_contig_3943,length=1558>
##contig=<ID=YP_contig_3944,length=218>
##contig=<ID=YP_contig_3945,length=612>
##contig=<ID=YP_contig_3946,length=1334>
##contig=<ID=YP_contig_3947,length=483>
##contig=<ID=YP_contig_3948,length=1470>
##contig=<ID=YP_contig_3949,length=1672>
##contig=<ID=YP_contig_3950,length=16447>
##contig=<ID=YP_contig_3951,length=3224>
##contig=<ID=YP_contig_3952,length=1827>
##contig=<ID=YP_contig_3953,length=3019>
##contig=<ID=YP_contig_3954,length=554>
##contig=<ID=YP_contig_3955,length=1883>
##contig=<ID=YP_contig_3956,length=1015>
##contig=<ID=YP_contig_3957,length=2299>
##contig=<ID=YP_contig_3958,length=4618>
##contig=<ID=YP_contig_3959,length=1481>
##contig=<ID=YP_contig_3960,length=678>
##contig=<ID=YP_contig_3961,length=2216>
##contig=<ID=YP_contig_3962,length=2709>
##contig=<ID=YP_contig_3963,length=402>
##contig=<ID=YP_contig_3964,length=2312>
##contig=<ID=YP_contig_3965,length=6739>
##contig=<ID=YP_contig_3966,length=1639>
##contig=<ID=YP_contig_3967,length=937>
##contig=<ID=YP_contig_3968,length=8218>
##contig=<ID=YP_contig_3969,length=2546>
##contig=<ID=YP_contig_3970,length=1515>
##contig=<ID=YP_contig_3971,length=1084>
##contig=<ID=YP_contig_3972,length=1445>
##contig=<ID=YP_contig_3973,length=3071>
##contig=<ID=YP_contig_3974,length=2092>
##contig=<ID=YP_contig_3975,length=3183>
##contig=<ID=YP_contig_3976,length=9750>
##contig=<ID=YP_contig_3977,length=729>
##contig=<ID=YP_contig_3978,length=1989>
##contig=<ID=YP_contig_3979,length=783>
##contig=<ID=YP_contig_3980,length=1040>
##contig=<ID=YP_contig_3981,length=2210>
##contig=<ID=YP_contig_3982,length=1394>
##contig=<ID=YP_contig_3983,length=472>
##contig=<ID=YP_contig_3984,length=406>
##contig=<ID=YP_contig_3985,length=1208>
##contig=<ID=YP_contig_3986,length=3386>
##contig=<ID=YP_contig_3987,length=4165>
##contig=<ID=YP_contig_3988,length=2939>
##contig=<ID=YP_contig_3989,length=7124>
##contig=<ID=YP_contig_3990,length=2711>
##contig=<ID=YP_contig_3991,length=2131>
##contig=<ID=YP_contig_3992,length=428>
##contig=<ID=YP_contig_3993,length=342>
##contig=<ID=YP_contig_3994,length=226>
##contig=<ID=YP_contig_3995,length=1562>
##contig=<ID=YP_contig_3996,length=3393>
##contig=<ID=YP_contig_3997,length=2356>
##contig=<ID=YP_contig_3998,length=1644>
##contig=<ID=YP_contig_3999,length=1941>
##contig=<ID=YP_contig_4000,length=738>
##contig=<ID=YP_contig_4001,length=276>
##contig=<ID=YP_contig_4002,length=412>
##contig=<ID=YP_contig_4003,length=2049>
##contig=<ID=YP_contig_4004,length=776>
##contig=<ID=YP_contig_4005,length=376>
##contig=<ID=YP_contig_4006,length=1063>
##contig=<ID=YP_contig_4007,length=2986>
##contig=<ID=YP_contig_4008,length=1842>
##contig=<ID=YP_contig_4009,length=743>
##contig=<ID=YP_contig_4010,length=582>
##contig=<ID=YP_contig_4011,length=6016>
##contig=<ID=YP_contig_4012,length=880>
##contig=<ID=YP_contig_4013,length=418>
##contig=<ID=YP_contig_4014,length=2715>
##contig=<ID=YP_contig_4015,length=4272>
##contig=<ID=YP_contig_4016,length=3368>
##contig=<ID=YP_contig_4017,length=378>
##contig=<ID=YP_contig_4018,length=215>
##contig=<ID=YP_contig_4019,length=227>
##contig=<ID=YP_contig_4020,length=286>
##contig=<ID=YP_contig_4021,length=8916>
##contig=<ID=YP_contig_4022,length=398>
##contig=<ID=YP_contig_4023,length=2123>
##contig=<ID=YP_contig_4024,length=1520>
##contig=<ID=YP_contig_4025,length=2948>
##contig=<ID=YP_contig_4026,length=297>
##contig=<ID=YP_contig_4027,length=3133>
##contig=<ID=YP_contig_4028,length=2810>
##contig=<ID=YP_contig_4029,length=3278>
##contig=<ID=YP_contig_4030,length=274>
##contig=<ID=YP_contig_4031,length=511>
##contig=<ID=YP_contig_4032,length=5718>
##contig=<ID=YP_contig_4033,length=4863>
##contig=<ID=YP_contig_4034,length=3467>
##contig=<ID=YP_contig_4035,length=393>
##contig=<ID=YP_contig_4036,length=2914>
##contig=<ID=YP_contig_4037,length=3445>
##contig=<ID=YP_contig_4038,length=3063>
##contig=<ID=YP_contig_4039,length=1094>
##contig=<ID=YP_contig_4040,length=643>
##contig=<ID=YP_contig_4041,length=356>
##contig=<ID=YP_contig_4042,length=3788>
##contig=<ID=YP_contig_4043,length=5132>
##contig=<ID=YP_contig_4044,length=885>
##contig=<ID=YP_contig_4045,length=912>
##contig=<ID=YP_contig_4046,length=2344>
##contig=<ID=YP_contig_4047,length=1824>
##contig=<ID=YP_contig_4048,length=2117>
##contig=<ID=YP_contig_4049,length=727>
##contig=<ID=YP_contig_4050,length=252>
##contig=<ID=YP_contig_4051,length=309>
##contig=<ID=YP_contig_4052,length=957>
##contig=<ID=YP_contig_4053,length=2925>
##contig=<ID=YP_contig_4054,length=391>
##contig=<ID=YP_contig_4055,length=302>
##contig=<ID=YP_contig_4056,length=272>
##contig=<ID=YP_contig_4057,length=2842>
##contig=<ID=YP_contig_4058,length=4097>
##contig=<ID=YP_contig_4059,length=3411>
##contig=<ID=YP_contig_4060,length=245>
##contig=<ID=YP_contig_4061,length=829>
##contig=<ID=YP_contig_4062,length=206>
##contig=<ID=YP_contig_4063,length=2208>
##contig=<ID=YP_contig_4064,length=7084>
##contig=<ID=YP_contig_4065,length=314>
##contig=<ID=YP_contig_4066,length=350>
##contig=<ID=YP_contig_4067,length=494>
##contig=<ID=YP_contig_4068,length=4672>
##contig=<ID=YP_contig_4069,length=7857>
##contig=<ID=YP_contig_4070,length=6122>
##contig=<ID=YP_contig_4071,length=1704>
##contig=<ID=YP_contig_4072,length=218>
##contig=<ID=YP_contig_4073,length=4932>
##contig=<ID=YP_contig_4074,length=966>
##contig=<ID=YP_contig_4075,length=3423>
##contig=<ID=YP_contig_4076,length=773>
##contig=<ID=YP_contig_4077,length=2143>
##contig=<ID=YP_contig_4078,length=4750>
##contig=<ID=YP_contig_4079,length=2638>
##contig=<ID=YP_contig_4080,length=748>
##contig=<ID=YP_contig_4081,length=479>
##contig=<ID=YP_contig_4082,length=3358>
##contig=<ID=YP_contig_4083,length=354>
##contig=<ID=YP_contig_4084,length=1876>
##contig=<ID=YP_contig_4085,length=1057>
##contig=<ID=YP_contig_4086,length=4381>
##contig=<ID=YP_contig_4087,length=290>
##contig=<ID=YP_contig_4088,length=440>
##contig=<ID=YP_contig_4089,length=1403>
##contig=<ID=YP_contig_4090,length=388>
##contig=<ID=YP_contig_4091,length=4465>
##contig=<ID=YP_contig_4092,length=2060>
##contig=<ID=YP_contig_4093,length=1754>
##contig=<ID=YP_contig_4094,length=323>
##contig=<ID=YP_contig_4095,length=485>
##contig=<ID=YP_contig_4096,length=3987>
##contig=<ID=YP_contig_4097,length=580>
##contig=<ID=YP_contig_4098,length=4576>
##contig=<ID=YP_contig_4099,length=1206>
##contig=<ID=YP_contig_4100,length=3970>
##contig=<ID=YP_contig_4101,length=380>
##contig=<ID=YP_contig_4102,length=421>
##contig=<ID=YP_contig_4103,length=6263>
##contig=<ID=YP_contig_4104,length=3205>
##contig=<ID=YP_contig_4105,length=2020>
##contig=<ID=YP_contig_4106,length=3540>
##contig=<ID=YP_contig_4107,length=2323>
##contig=<ID=YP_contig_4108,length=1734>
##contig=<ID=YP_contig_4109,length=1865>
##contig=<ID=YP_contig_4110,length=936>
##contig=<ID=YP_contig_4111,length=9389>
##contig=<ID=YP_contig_4112,length=1758>
##contig=<ID=YP_contig_4113,length=4266>
##contig=<ID=YP_contig_4114,length=720>
##contig=<ID=YP_contig_4115,length=5153>
##contig=<ID=YP_contig_4116,length=5067>
##contig=<ID=YP_contig_4117,length=1078>
##contig=<ID=YP_contig_4118,length=1620>
##contig=<ID=YP_contig_4119,length=1012>
##contig=<ID=YP_contig_4120,length=1677>
##contig=<ID=YP_contig_4121,length=5624>
##contig=<ID=YP_contig_4122,length=2005>
##contig=<ID=YP_contig_4123,length=3819>
##contig=<ID=YP_contig_4124,length=942>
##contig=<ID=YP_contig_4125,length=3296>
##contig=<ID=YP_contig_4126,length=2518>
##contig=<ID=YP_contig_4127,length=270>
##contig=<ID=YP_contig_4128,length=270>
##contig=<ID=YP_contig_4129,length=2534>
##contig=<ID=YP_contig_4130,length=3810>
##contig=<ID=YP_contig_4131,length=270>
##contig=<ID=YP_contig_4132,length=2387>
##contig=<ID=YP_contig_4133,length=3940>
##contig=<ID=YP_contig_4134,length=698>
##contig=<ID=YP_contig_4135,length=2016>
##contig=<ID=YP_contig_4136,length=262>
##contig=<ID=YP_contig_4137,length=681>
##contig=<ID=YP_contig_4138,length=1482>
##contig=<ID=YP_contig_4139,length=1125>
##contig=<ID=YP_contig_4140,length=4910>
##contig=<ID=YP_contig_4141,length=3070>
##contig=<ID=YP_contig_4142,length=2216>
##contig=<ID=YP_contig_4143,length=5473>
##contig=<ID=YP_contig_4144,length=530>
##contig=<ID=YP_contig_4145,length=425>
##contig=<ID=YP_contig_4146,length=1821>
##contig=<ID=YP_contig_4147,length=778>
##contig=<ID=YP_contig_4148,length=4254>
##contig=<ID=YP_contig_4149,length=6544>
##contig=<ID=YP_contig_4150,length=2554>
##contig=<ID=YP_contig_4151,length=2784>
##contig=<ID=YP_contig_4152,length=5020>
##contig=<ID=YP_contig_4153,length=2908>
##contig=<ID=YP_contig_4154,length=2525>
##contig=<ID=YP_contig_4155,length=2441>
##contig=<ID=YP_contig_4156,length=8213>
##contig=<ID=YP_contig_4157,length=582>
##contig=<ID=YP_contig_4158,length=2281>
##contig=<ID=YP_contig_4159,length=2456>
##contig=<ID=YP_contig_4160,length=1804>
##contig=<ID=YP_contig_4161,length=5921>
##contig=<ID=YP_contig_4162,length=488>
##contig=<ID=YP_contig_4163,length=1393>
##contig=<ID=YP_contig_4164,length=2738>
##contig=<ID=YP_contig_4165,length=466>
##contig=<ID=YP_contig_4166,length=2259>
##contig=<ID=YP_contig_4167,length=1197>
##contig=<ID=YP_contig_4168,length=3925>
##contig=<ID=YP_contig_4169,length=3513>
##contig=<ID=YP_contig_4170,length=1032>
##contig=<ID=YP_contig_4171,length=231>
##contig=<ID=YP_contig_4172,length=2554>
##contig=<ID=YP_contig_4173,length=231>
##contig=<ID=YP_contig_4174,length=3009>
##contig=<ID=YP_contig_4175,length=3732>
##contig=<ID=YP_contig_4176,length=2447>
##contig=<ID=YP_contig_4177,length=1126>
##contig=<ID=YP_contig_4178,length=1875>
##contig=<ID=YP_contig_4179,length=3305>
##contig=<ID=YP_contig_4180,length=7246>
##contig=<ID=YP_contig_4181,length=7127>
##contig=<ID=YP_contig_4182,length=947>
##contig=<ID=YP_contig_4183,length=371>
##contig=<ID=YP_contig_4184,length=1756>
##contig=<ID=YP_contig_4185,length=625>
##contig=<ID=YP_contig_4186,length=3231>
##contig=<ID=YP_contig_4187,length=4966>
##contig=<ID=YP_contig_4188,length=1211>
##contig=<ID=YP_contig_4189,length=330>
##contig=<ID=YP_contig_4190,length=210>
##contig=<ID=YP_contig_4191,length=5218>
##contig=<ID=YP_contig_4192,length=240>
##contig=<ID=YP_contig_4193,length=207>
##contig=<ID=YP_contig_4194,length=1070>
##contig=<ID=YP_contig_4195,length=360>
##contig=<ID=YP_contig_4196,length=4252>
##contig=<ID=YP_contig_4197,length=2084>
##contig=<ID=YP_contig_4198,length=2912>
##contig=<ID=YP_contig_4199,length=490>
##contig=<ID=YP_contig_4200,length=2056>
##contig=<ID=YP_contig_4201,length=926>
##contig=<ID=YP_contig_4202,length=829>
##contig=<ID=YP_contig_4203,length=1379>
##contig=<ID=YP_contig_4204,length=7626>
##contig=<ID=YP_contig_4205,length=7674>
##contig=<ID=YP_contig_4206,length=424>
##contig=<ID=YP_contig_4207,length=380>
##contig=<ID=YP_contig_4208,length=8447>
##contig=<ID=YP_contig_4209,length=7833>
##contig=<ID=YP_contig_4210,length=6799>
##contig=<ID=YP_contig_4211,length=1792>
##contig=<ID=YP_contig_4212,length=6668>
##contig=<ID=YP_contig_4213,length=3530>
##contig=<ID=YP_contig_4214,length=250>
##contig=<ID=YP_contig_4215,length=1467>
##contig=<ID=YP_contig_4216,length=3816>
##contig=<ID=YP_contig_4217,length=1547>
##contig=<ID=YP_contig_4218,length=1291>
##contig=<ID=YP_contig_4219,length=270>
##contig=<ID=YP_contig_4220,length=1308>
##contig=<ID=YP_contig_4221,length=439>
##contig=<ID=YP_contig_4222,length=1865>
##contig=<ID=YP_contig_4223,length=573>
##contig=<ID=YP_contig_4224,length=1881>
##contig=<ID=YP_contig_4225,length=228>
##contig=<ID=YP_contig_4226,length=1970>
##contig=<ID=YP_contig_4227,length=2366>
##contig=<ID=YP_contig_4228,length=520>
##contig=<ID=YP_contig_4229,length=874>
##contig=<ID=YP_contig_4230,length=1092>
##contig=<ID=YP_contig_4231,length=3040>
##contig=<ID=YP_contig_4232,length=8092>
##contig=<ID=YP_contig_4233,length=1054>
##contig=<ID=YP_contig_4234,length=588>
##contig=<ID=YP_contig_4235,length=4646>
##contig=<ID=YP_contig_4236,length=1700>
##contig=<ID=YP_contig_4237,length=2271>
##contig=<ID=YP_contig_4238,length=2871>
##contig=<ID=YP_contig_4239,length=4239>
##contig=<ID=YP_contig_4240,length=2776>
##contig=<ID=YP_contig_4241,length=1376>
##contig=<ID=YP_contig_4242,length=948>
##contig=<ID=YP_contig_4243,length=6968>
##contig=<ID=YP_contig_4244,length=3090>
##contig=<ID=YP_contig_4245,length=3448>
##contig=<ID=YP_contig_4246,length=3635>
##contig=<ID=YP_contig_4247,length=2361>
##contig=<ID=YP_contig_4248,length=591>
##contig=<ID=YP_contig_4249,length=290>
##contig=<ID=YP_contig_4250,length=3348>
##contig=<ID=YP_contig_4251,length=1062>
##contig=<ID=YP_contig_4252,length=2294>
##contig=<ID=YP_contig_4253,length=2216>
##contig=<ID=YP_contig_4254,length=1900>
##contig=<ID=YP_contig_4255,length=1340>
##contig=<ID=YP_contig_4256,length=3045>
##contig=<ID=YP_contig_4257,length=1962>
##contig=<ID=YP_contig_4258,length=314>
##contig=<ID=YP_contig_4259,length=5276>
##contig=<ID=YP_contig_4260,length=3734>
##contig=<ID=YP_contig_4261,length=8229>
##contig=<ID=YP_contig_4262,length=3780>
##contig=<ID=YP_contig_4263,length=3992>
##contig=<ID=YP_contig_4264,length=5371>
##contig=<ID=YP_contig_4265,length=2577>
##contig=<ID=YP_contig_4266,length=452>
##contig=<ID=YP_contig_4267,length=1828>
##contig=<ID=YP_contig_4268,length=1151>
##contig=<ID=YP_contig_4269,length=4086>
##contig=<ID=YP_contig_4270,length=5881>
##contig=<ID=YP_contig_4271,length=349>
##contig=<ID=YP_contig_4272,length=547>
##contig=<ID=YP_contig_4273,length=696>
##contig=<ID=YP_contig_4274,length=3158>
##contig=<ID=YP_contig_4275,length=8529>
##contig=<ID=YP_contig_4276,length=2401>
##contig=<ID=YP_contig_4277,length=3584>
##contig=<ID=YP_contig_4278,length=3325>
##contig=<ID=YP_contig_4279,length=1798>
##contig=<ID=YP_contig_4280,length=5628>
##contig=<ID=YP_contig_4281,length=3945>
##contig=<ID=YP_contig_4282,length=6922>
##contig=<ID=YP_contig_4283,length=766>
##contig=<ID=YP_contig_4284,length=2066>
##contig=<ID=YP_contig_4285,length=2423>
##contig=<ID=YP_contig_4286,length=397>
##contig=<ID=YP_contig_4287,length=3435>
##contig=<ID=YP_contig_4288,length=4229>
##contig=<ID=YP_contig_4289,length=1645>
##contig=<ID=YP_contig_4290,length=2017>
##contig=<ID=YP_contig_4291,length=2349>
##contig=<ID=YP_contig_4292,length=554>
##contig=<ID=YP_contig_4293,length=3335>
##contig=<ID=YP_contig_4294,length=417>
##contig=<ID=YP_contig_4295,length=2549>
##contig=<ID=YP_contig_4296,length=631>
##contig=<ID=YP_contig_4297,length=1159>
##contig=<ID=YP_contig_4298,length=2425>
##contig=<ID=YP_contig_4299,length=1234>
##contig=<ID=YP_contig_4300,length=2644>
##contig=<ID=YP_contig_4301,length=1750>
##contig=<ID=YP_contig_4302,length=871>
##contig=<ID=YP_contig_4303,length=2418>
##contig=<ID=YP_contig_4304,length=1057>
##contig=<ID=YP_contig_4305,length=2138>
##contig=<ID=YP_contig_4306,length=268>
##contig=<ID=YP_contig_4307,length=441>
##contig=<ID=YP_contig_4308,length=4871>
##contig=<ID=YP_contig_4309,length=8780>
##contig=<ID=YP_contig_4310,length=1103>
##contig=<ID=YP_contig_4311,length=306>
##contig=<ID=YP_contig_4312,length=1702>
##contig=<ID=YP_contig_4313,length=3489>
##contig=<ID=YP_contig_4314,length=1614>
##contig=<ID=YP_contig_4315,length=1945>
##contig=<ID=YP_contig_4316,length=3568>
##contig=<ID=YP_contig_4317,length=296>
##contig=<ID=YP_contig_4318,length=1665>
##contig=<ID=YP_contig_4319,length=3549>
##contig=<ID=YP_contig_4320,length=3027>
##contig=<ID=YP_contig_4321,length=4428>
##contig=<ID=YP_contig_4322,length=3151>
##contig=<ID=YP_contig_4323,length=299>
##contig=<ID=YP_contig_4324,length=3761>
##contig=<ID=YP_contig_4325,length=2987>
##contig=<ID=YP_contig_4326,length=3711>
##contig=<ID=YP_contig_4327,length=2269>
##contig=<ID=YP_contig_4328,length=520>
##contig=<ID=YP_contig_4329,length=2551>
##contig=<ID=YP_contig_4330,length=1166>
##contig=<ID=YP_contig_4331,length=811>
##contig=<ID=YP_contig_4332,length=7663>
##contig=<ID=YP_contig_4333,length=1088>
##contig=<ID=YP_contig_4334,length=3140>
##contig=<ID=YP_contig_4335,length=1516>
##contig=<ID=YP_contig_4336,length=2516>
##contig=<ID=YP_contig_4337,length=273>
##contig=<ID=YP_contig_4338,length=608>
##contig=<ID=YP_contig_4339,length=2413>
##contig=<ID=YP_contig_4340,length=2456>
##contig=<ID=YP_contig_4341,length=908>
##contig=<ID=YP_contig_4342,length=6056>
##contig=<ID=YP_contig_4343,length=1595>
##contig=<ID=YP_contig_4344,length=1382>
##contig=<ID=YP_contig_4345,length=2952>
##contig=<ID=YP_contig_4346,length=6952>
##contig=<ID=YP_contig_4347,length=10181>
##contig=<ID=YP_contig_4348,length=7892>
##contig=<ID=YP_contig_4349,length=1019>
##contig=<ID=YP_contig_4350,length=1754>
##contig=<ID=YP_contig_4351,length=4244>
##contig=<ID=YP_contig_4352,length=4119>
##contig=<ID=YP_contig_4353,length=3661>
##contig=<ID=YP_contig_4354,length=1474>
##contig=<ID=YP_contig_4355,length=1245>
##contig=<ID=YP_contig_4356,length=6065>
##contig=<ID=YP_contig_4357,length=7099>
##contig=<ID=YP_contig_4358,length=2666>
##contig=<ID=YP_contig_4359,length=227>
##contig=<ID=YP_contig_4360,length=296>
##contig=<ID=YP_contig_4361,length=375>
##contig=<ID=YP_contig_4362,length=318>
##contig=<ID=YP_contig_4363,length=800>
##contig=<ID=YP_contig_4364,length=2973>
##contig=<ID=YP_contig_4365,length=2400>
##contig=<ID=YP_contig_4366,length=7334>
##contig=<ID=YP_contig_4367,length=5117>
##contig=<ID=YP_contig_4368,length=8974>
##contig=<ID=YP_contig_4369,length=1339>
##contig=<ID=YP_contig_4370,length=3375>
##contig=<ID=YP_contig_4371,length=3399>
##contig=<ID=YP_contig_4372,length=4153>
##contig=<ID=YP_contig_4373,length=1668>
##contig=<ID=YP_contig_4374,length=1432>
##contig=<ID=YP_contig_4375,length=291>
##contig=<ID=YP_contig_4376,length=6745>
##contig=<ID=YP_contig_4377,length=3966>
##contig=<ID=YP_contig_4378,length=2682>
##contig=<ID=YP_contig_4379,length=864>
##contig=<ID=YP_contig_4380,length=7701>
##contig=<ID=YP_contig_4381,length=3387>
##contig=<ID=YP_contig_4382,length=885>
##contig=<ID=YP_contig_4383,length=978>
##contig=<ID=YP_contig_4384,length=9334>
##contig=<ID=YP_contig_4385,length=2369>
##contig=<ID=YP_contig_4386,length=6218>
##contig=<ID=YP_contig_4387,length=436>
##contig=<ID=YP_contig_4388,length=5445>
##contig=<ID=YP_contig_4389,length=1974>
##contig=<ID=YP_contig_4390,length=321>
##contig=<ID=YP_contig_4391,length=215>
##contig=<ID=YP_contig_4392,length=216>
##contig=<ID=YP_contig_4393,length=246>
##contig=<ID=YP_contig_4394,length=2525>
##contig=<ID=YP_contig_4395,length=1373>
##contig=<ID=YP_contig_4396,length=397>
##contig=<ID=YP_contig_4397,length=4254>
##contig=<ID=YP_contig_4398,length=2291>
##contig=<ID=YP_contig_4399,length=876>
##contig=<ID=YP_contig_4400,length=2695>
##contig=<ID=YP_contig_4401,length=479>
##contig=<ID=YP_contig_4402,length=484>
##contig=<ID=YP_contig_4403,length=1134>
##contig=<ID=YP_contig_4404,length=400>
##contig=<ID=YP_contig_4405,length=4385>
##contig=<ID=YP_contig_4406,length=1992>
##contig=<ID=YP_contig_4407,length=860>
##contig=<ID=YP_contig_4408,length=1285>
##contig=<ID=YP_contig_4409,length=1293>
##contig=<ID=YP_contig_4410,length=2651>
##contig=<ID=YP_contig_4411,length=12448>
##contig=<ID=YP_contig_4412,length=463>
##contig=<ID=YP_contig_4413,length=1493>
##contig=<ID=YP_contig_4414,length=9102>
##contig=<ID=YP_contig_4415,length=502>
##contig=<ID=YP_contig_4416,length=800>
##contig=<ID=YP_contig_4417,length=1485>
##contig=<ID=YP_contig_4418,length=506>
##contig=<ID=YP_contig_4419,length=895>
##contig=<ID=YP_contig_4420,length=284>
##contig=<ID=YP_contig_4421,length=261>
##contig=<ID=YP_contig_4422,length=1801>
##contig=<ID=YP_contig_4423,length=336>
##contig=<ID=YP_contig_4424,length=4609>
##contig=<ID=YP_contig_4425,length=889>
##contig=<ID=YP_contig_4426,length=490>
##contig=<ID=YP_contig_4427,length=607>
##contig=<ID=YP_contig_4428,length=1751>
##contig=<ID=YP_contig_4429,length=4620>
##contig=<ID=YP_contig_4430,length=5379>
##contig=<ID=YP_contig_4431,length=8588>
##contig=<ID=YP_contig_4432,length=2061>
##contig=<ID=YP_contig_4433,length=1301>
##contig=<ID=YP_contig_4434,length=214>
##contig=<ID=YP_contig_4435,length=901>
##contig=<ID=YP_contig_4436,length=776>
##contig=<ID=YP_contig_4437,length=2714>
##contig=<ID=YP_contig_4438,length=1174>
##contig=<ID=YP_contig_4439,length=774>
##contig=<ID=YP_contig_4440,length=2904>
##contig=<ID=YP_contig_4441,length=6071>
##contig=<ID=YP_contig_4442,length=851>
##contig=<ID=YP_contig_4443,length=5167>
##contig=<ID=YP_contig_4444,length=1874>
##contig=<ID=YP_contig_4445,length=491>
##contig=<ID=YP_contig_4446,length=390>
##contig=<ID=YP_contig_4447,length=2297>
##contig=<ID=YP_contig_4448,length=274>
##contig=<ID=YP_contig_4449,length=965>
##contig=<ID=YP_contig_4450,length=920>
##contig=<ID=YP_contig_4451,length=4653>
##contig=<ID=YP_contig_4452,length=1098>
##contig=<ID=YP_contig_4453,length=5944>
##contig=<ID=YP_contig_4454,length=6493>
##contig=<ID=YP_contig_4455,length=1850>
##contig=<ID=YP_contig_4456,length=4632>
##contig=<ID=YP_contig_4457,length=685>
##contig=<ID=YP_contig_4458,length=374>
##contig=<ID=YP_contig_4459,length=1357>
##contig=<ID=YP_contig_4460,length=11558>
##contig=<ID=YP_contig_4461,length=1307>
##contig=<ID=YP_contig_4462,length=3784>
##contig=<ID=YP_contig_4463,length=1132>
##contig=<ID=YP_contig_4464,length=2656>
##contig=<ID=YP_contig_4465,length=3267>
##contig=<ID=YP_contig_4466,length=1642>
##contig=<ID=YP_contig_4467,length=4514>
##contig=<ID=YP_contig_4468,length=2322>
##contig=<ID=YP_contig_4469,length=5272>
##contig=<ID=YP_contig_4470,length=2588>
##contig=<ID=YP_contig_4471,length=2642>
##contig=<ID=YP_contig_4472,length=7689>
##contig=<ID=YP_contig_4473,length=683>
##contig=<ID=YP_contig_4474,length=1780>
##contig=<ID=YP_contig_4475,length=6067>
##contig=<ID=YP_contig_4476,length=1593>
##contig=<ID=YP_contig_4477,length=3838>
##contig=<ID=YP_contig_4478,length=1356>
##contig=<ID=YP_contig_4479,length=457>
##contig=<ID=YP_contig_4480,length=653>
##contig=<ID=YP_contig_4481,length=2990>
##contig=<ID=YP_contig_4482,length=4270>
##contig=<ID=YP_contig_4483,length=721>
##contig=<ID=YP_contig_4484,length=944>
##contig=<ID=YP_contig_4485,length=2997>
##contig=<ID=YP_contig_4486,length=3237>
##contig=<ID=YP_contig_4487,length=769>
##contig=<ID=YP_contig_4488,length=288>
##contig=<ID=YP_contig_4489,length=9579>
##contig=<ID=YP_contig_4490,length=8981>
##contig=<ID=YP_contig_4491,length=1249>
##contig=<ID=YP_contig_4492,length=3437>
##contig=<ID=YP_contig_4493,length=3386>
##contig=<ID=YP_contig_4494,length=1358>
##contig=<ID=YP_contig_4495,length=268>
##contig=<ID=YP_contig_4496,length=3754>
##contig=<ID=YP_contig_4497,length=3329>
##contig=<ID=YP_contig_4498,length=3320>
##contig=<ID=YP_contig_4499,length=393>
##contig=<ID=YP_contig_4500,length=4555>
##contig=<ID=YP_contig_4501,length=5151>
##contig=<ID=YP_contig_4502,length=7024>
##contig=<ID=YP_contig_4503,length=407>
##contig=<ID=YP_contig_4504,length=8202>
##contig=<ID=YP_contig_4505,length=2377>
##contig=<ID=YP_contig_4506,length=4065>
##contig=<ID=YP_contig_4507,length=344>
##contig=<ID=YP_contig_4508,length=2864>
##contig=<ID=YP_contig_4509,length=946>
##contig=<ID=YP_contig_4510,length=7544>
##contig=<ID=YP_contig_4511,length=5168>
##contig=<ID=YP_contig_4512,length=1757>
##contig=<ID=YP_contig_4513,length=2237>
##contig=<ID=YP_contig_4514,length=8221>
##contig=<ID=YP_contig_4515,length=2763>
##contig=<ID=YP_contig_4516,length=8137>
##contig=<ID=YP_contig_4517,length=5286>
##contig=<ID=YP_contig_4518,length=3177>
##contig=<ID=YP_contig_4519,length=3074>
##contig=<ID=YP_contig_4520,length=1645>
##contig=<ID=YP_contig_4521,length=2055>
##contig=<ID=YP_contig_4522,length=3822>
##contig=<ID=YP_contig_4523,length=1644>
##contig=<ID=YP_contig_4524,length=248>
##contig=<ID=YP_contig_4525,length=2329>
##contig=<ID=YP_contig_4526,length=328>
##contig=<ID=YP_contig_4527,length=206>
##contig=<ID=YP_contig_4528,length=349>
##contig=<ID=YP_contig_4529,length=1212>
##contig=<ID=YP_contig_4530,length=1300>
##contig=<ID=YP_contig_4531,length=749>
##contig=<ID=YP_contig_4532,length=2050>
##contig=<ID=YP_contig_4533,length=4131>
##contig=<ID=YP_contig_4534,length=305>
##contig=<ID=YP_contig_4535,length=3435>
##contig=<ID=YP_contig_4536,length=5772>
##contig=<ID=YP_contig_4537,length=4051>
##contig=<ID=YP_contig_4538,length=5632>
##contig=<ID=YP_contig_4539,length=4632>
##contig=<ID=YP_contig_4540,length=1643>
##contig=<ID=YP_contig_4541,length=236>
##contig=<ID=YP_contig_4542,length=2941>
##contig=<ID=YP_contig_4543,length=2980>
##contig=<ID=YP_contig_4544,length=7077>
##contig=<ID=YP_contig_4545,length=4207>
##contig=<ID=YP_contig_4546,length=329>
##contig=<ID=YP_contig_4547,length=286>
##contig=<ID=YP_contig_4548,length=1864>
##contig=<ID=YP_contig_4549,length=3686>
##contig=<ID=YP_contig_4550,length=2427>
##contig=<ID=YP_contig_4551,length=5045>
##contig=<ID=YP_contig_4552,length=3998>
##contig=<ID=YP_contig_4553,length=5141>
##contig=<ID=YP_contig_4554,length=6073>
##contig=<ID=YP_contig_4555,length=1408>
##contig=<ID=YP_contig_4556,length=3470>
##contig=<ID=YP_contig_4557,length=357>
##contig=<ID=YP_contig_4558,length=3067>
##contig=<ID=YP_contig_4559,length=6855>
##contig=<ID=YP_contig_4560,length=1761>
##contig=<ID=YP_contig_4561,length=1841>
##contig=<ID=YP_contig_4562,length=794>
##contig=<ID=YP_contig_4563,length=481>
##contig=<ID=YP_contig_4564,length=2107>
##contig=<ID=YP_contig_4565,length=4878>
##contig=<ID=YP_contig_4566,length=3340>
##contig=<ID=YP_contig_4567,length=4177>
##contig=<ID=YP_contig_4568,length=1993>
##contig=<ID=YP_contig_4569,length=6551>
##contig=<ID=YP_contig_4570,length=5206>
##contig=<ID=YP_contig_4571,length=2343>
##contig=<ID=YP_contig_4572,length=1513>
##contig=<ID=YP_contig_4573,length=223>
##contig=<ID=YP_contig_4574,length=327>
##contig=<ID=YP_contig_4575,length=998>
##contig=<ID=YP_contig_4576,length=269>
##contig=<ID=YP_contig_4577,length=2807>
##contig=<ID=YP_contig_4578,length=5501>
##contig=<ID=YP_contig_4579,length=2108>
##contig=<ID=YP_contig_4580,length=3230>
##contig=<ID=YP_contig_4581,length=638>
##contig=<ID=YP_contig_4582,length=435>
##contig=<ID=YP_contig_4583,length=1517>
##contig=<ID=YP_contig_4584,length=509>
##contig=<ID=YP_contig_4585,length=10470>
##contig=<ID=YP_contig_4586,length=986>
##contig=<ID=YP_contig_4587,length=323>
##contig=<ID=YP_contig_4588,length=2023>
##contig=<ID=YP_contig_4589,length=1559>
##contig=<ID=YP_contig_4590,length=775>
##contig=<ID=YP_contig_4591,length=1620>
##contig=<ID=YP_contig_4592,length=2591>
##contig=<ID=YP_contig_4593,length=1345>
##contig=<ID=YP_contig_4594,length=1838>
##contig=<ID=YP_contig_4595,length=7020>
##contig=<ID=YP_contig_4596,length=1917>
##contig=<ID=YP_contig_4597,length=2424>
##contig=<ID=YP_contig_4598,length=1635>
##contig=<ID=YP_contig_4599,length=8696>
##contig=<ID=YP_contig_4600,length=4770>
##contig=<ID=YP_contig_4601,length=474>
##contig=<ID=YP_contig_4602,length=1310>
##contig=<ID=YP_contig_4603,length=2346>
##contig=<ID=YP_contig_4604,length=6763>
##contig=<ID=YP_contig_4605,length=4924>
##contig=<ID=YP_contig_4606,length=1874>
##contig=<ID=YP_contig_4607,length=889>
##contig=<ID=YP_contig_4608,length=1637>
##contig=<ID=YP_contig_4609,length=2095>
##contig=<ID=YP_contig_4610,length=1293>
##contig=<ID=YP_contig_4611,length=1065>
##contig=<ID=YP_contig_4612,length=2217>
##contig=<ID=YP_contig_4613,length=11239>
##contig=<ID=YP_contig_4614,length=1709>
##contig=<ID=YP_contig_4615,length=1598>
##contig=<ID=YP_contig_4616,length=1059>
##contig=<ID=YP_contig_4617,length=821>
##contig=<ID=YP_contig_4618,length=3519>
##contig=<ID=YP_contig_4619,length=911>
##contig=<ID=YP_contig_4620,length=1884>
##contig=<ID=YP_contig_4621,length=1496>
##contig=<ID=YP_contig_4622,length=2702>
##contig=<ID=YP_contig_4623,length=363>
##contig=<ID=YP_contig_4624,length=2277>
##contig=<ID=YP_contig_4625,length=425>
##contig=<ID=YP_contig_4626,length=941>
##contig=<ID=YP_contig_4627,length=2667>
##contig=<ID=YP_contig_4628,length=3461>
##contig=<ID=YP_contig_4629,length=2244>
##contig=<ID=YP_contig_4630,length=349>
##contig=<ID=YP_contig_4631,length=4947>
##contig=<ID=YP_contig_4632,length=980>
##contig=<ID=YP_contig_4633,length=1607>
##contig=<ID=YP_contig_4634,length=324>
##contig=<ID=YP_contig_4635,length=4098>
##contig=<ID=YP_contig_4636,length=2248>
##contig=<ID=YP_contig_4637,length=1273>
##contig=<ID=YP_contig_4638,length=275>
##contig=<ID=YP_contig_4639,length=510>
##contig=<ID=YP_contig_4640,length=226>
##contig=<ID=YP_contig_4641,length=4885>
##contig=<ID=YP_contig_4642,length=2761>
##contig=<ID=YP_contig_4643,length=3403>
##contig=<ID=YP_contig_4644,length=1422>
##contig=<ID=YP_contig_4645,length=1592>
##contig=<ID=YP_contig_4646,length=373>
##contig=<ID=YP_contig_4647,length=235>
##contig=<ID=YP_contig_4648,length=3978>
##contig=<ID=YP_contig_4649,length=1367>
##contig=<ID=YP_contig_4650,length=899>
##contig=<ID=YP_contig_4651,length=1029>
##contig=<ID=YP_contig_4652,length=862>
##contig=<ID=YP_contig_4653,length=1555>
##contig=<ID=YP_contig_4654,length=2226>
##contig=<ID=YP_contig_4655,length=2646>
##contig=<ID=YP_contig_4656,length=9198>
##contig=<ID=YP_contig_4657,length=471>
##contig=<ID=YP_contig_4658,length=453>
##contig=<ID=YP_contig_4659,length=8203>
##contig=<ID=YP_contig_4660,length=5010>
##contig=<ID=YP_contig_4661,length=3242>
##contig=<ID=YP_contig_4662,length=1105>
##contig=<ID=YP_contig_4663,length=1830>
##contig=<ID=YP_contig_4664,length=242>
##contig=<ID=YP_contig_4665,length=11017>
##contig=<ID=YP_contig_4666,length=5358>
##contig=<ID=YP_contig_4667,length=1024>
##contig=<ID=YP_contig_4668,length=338>
##contig=<ID=YP_contig_4669,length=2279>
##contig=<ID=YP_contig_4670,length=1953>
##contig=<ID=YP_contig_4671,length=1478>
##contig=<ID=YP_contig_4672,length=776>
##contig=<ID=YP_contig_4673,length=2086>
##contig=<ID=YP_contig_4674,length=3526>
##contig=<ID=YP_contig_4675,length=3969>
##contig=<ID=YP_contig_4676,length=4309>
##contig=<ID=YP_contig_4677,length=870>
##contig=<ID=YP_contig_4678,length=509>
##contig=<ID=YP_contig_4679,length=372>
##contig=<ID=YP_contig_4680,length=3294>
##contig=<ID=YP_contig_4681,length=238>
##contig=<ID=YP_contig_4682,length=1433>
##contig=<ID=YP_contig_4683,length=1898>
##contig=<ID=YP_contig_4684,length=3204>
##contig=<ID=YP_contig_4685,length=7156>
##contig=<ID=YP_contig_4686,length=280>
##contig=<ID=YP_contig_4687,length=332>
##contig=<ID=YP_contig_4688,length=3726>
##contig=<ID=YP_contig_4689,length=630>
##contig=<ID=YP_contig_4690,length=694>
##contig=<ID=YP_contig_4691,length=1930>
##contig=<ID=YP_contig_4692,length=17220>
##contig=<ID=YP_contig_4693,length=3557>
##contig=<ID=YP_contig_4694,length=6681>
##contig=<ID=YP_contig_4695,length=1836>
##contig=<ID=YP_contig_4696,length=1945>
##contig=<ID=YP_contig_4697,length=1473>
##contig=<ID=YP_contig_4698,length=1527>
##contig=<ID=YP_contig_4699,length=1435>
##contig=<ID=YP_contig_4700,length=6125>
##contig=<ID=YP_contig_4701,length=3473>
##contig=<ID=YP_contig_4702,length=736>
##contig=<ID=YP_contig_4703,length=2669>
##contig=<ID=YP_contig_4704,length=1535>
##contig=<ID=YP_contig_4705,length=4695>
##contig=<ID=YP_contig_4706,length=1822>
##contig=<ID=YP_contig_4707,length=379>
##contig=<ID=YP_contig_4708,length=950>
##contig=<ID=YP_contig_4709,length=878>
##contig=<ID=YP_contig_4710,length=256>
##contig=<ID=YP_contig_4711,length=386>
##contig=<ID=YP_contig_4712,length=483>
##contig=<ID=YP_contig_4713,length=6892>
##contig=<ID=YP_contig_4714,length=255>
##contig=<ID=YP_contig_4715,length=4846>
##contig=<ID=YP_contig_4716,length=6595>
##contig=<ID=YP_contig_4717,length=357>
##contig=<ID=YP_contig_4718,length=11266>
##contig=<ID=YP_contig_4719,length=1138>
##contig=<ID=YP_contig_4720,length=2383>
##contig=<ID=YP_contig_4721,length=720>
##contig=<ID=YP_contig_4722,length=2914>
##contig=<ID=YP_contig_4723,length=6133>
##contig=<ID=YP_contig_4724,length=748>
##contig=<ID=YP_contig_4725,length=2669>
##contig=<ID=YP_contig_4726,length=581>
##contig=<ID=YP_contig_4727,length=2073>
##contig=<ID=YP_contig_4728,length=4757>
##contig=<ID=YP_contig_4729,length=5530>
##contig=<ID=YP_contig_4730,length=239>
##contig=<ID=YP_contig_4731,length=508>
##contig=<ID=YP_contig_4732,length=768>
##contig=<ID=YP_contig_4733,length=970>
##contig=<ID=YP_contig_4734,length=867>
##contig=<ID=YP_contig_4735,length=458>
##contig=<ID=YP_contig_4736,length=2051>
##contig=<ID=YP_contig_4737,length=2704>
##contig=<ID=YP_contig_4738,length=245>
##contig=<ID=YP_contig_4739,length=978>
##contig=<ID=YP_contig_4740,length=2408>
##contig=<ID=YP_contig_4741,length=3310>
##contig=<ID=YP_contig_4742,length=3380>
##contig=<ID=YP_contig_4743,length=378>
##contig=<ID=YP_contig_4744,length=4667>
##contig=<ID=YP_contig_4745,length=1331>
##contig=<ID=YP_contig_4746,length=896>
##contig=<ID=YP_contig_4747,length=211>
##contig=<ID=YP_contig_4748,length=3839>
##contig=<ID=YP_contig_4749,length=1223>
##contig=<ID=YP_contig_4750,length=3525>
##contig=<ID=YP_contig_4751,length=747>
##contig=<ID=YP_contig_4752,length=201>
##contig=<ID=YP_contig_4753,length=2857>
##contig=<ID=YP_contig_4754,length=2376>
##contig=<ID=YP_contig_4755,length=489>
##contig=<ID=YP_contig_4756,length=1197>
##contig=<ID=YP_contig_4757,length=3535>
##contig=<ID=YP_contig_4758,length=2651>
##contig=<ID=YP_contig_4759,length=2873>
##contig=<ID=YP_contig_4760,length=3110>
##contig=<ID=YP_contig_4761,length=712>
##contig=<ID=YP_contig_4762,length=1077>
##contig=<ID=YP_contig_4763,length=508>
##contig=<ID=YP_contig_4764,length=270>
##contig=<ID=YP_contig_4765,length=2929>
##contig=<ID=YP_contig_4766,length=1183>
##contig=<ID=YP_contig_4767,length=3930>
##contig=<ID=YP_contig_4768,length=3299>
##contig=<ID=YP_contig_4769,length=274>
##contig=<ID=YP_contig_4770,length=347>
##contig=<ID=YP_contig_4771,length=7387>
##contig=<ID=YP_contig_4772,length=2603>
##contig=<ID=YP_contig_4773,length=3801>
##contig=<ID=YP_contig_4774,length=2771>
##contig=<ID=YP_contig_4775,length=666>
##contig=<ID=YP_contig_4776,length=4324>
##contig=<ID=YP_contig_4777,length=2644>
##contig=<ID=YP_contig_4778,length=3734>
##contig=<ID=YP_contig_4779,length=1110>
##contig=<ID=YP_contig_4780,length=1908>
##contig=<ID=YP_contig_4781,length=2522>
##contig=<ID=YP_contig_4782,length=2201>
##contig=<ID=YP_contig_4783,length=557>
##contig=<ID=YP_contig_4784,length=11626>
##contig=<ID=YP_contig_4785,length=3873>
##contig=<ID=YP_contig_4786,length=1185>
##contig=<ID=YP_contig_4787,length=5596>
##contig=<ID=YP_contig_4788,length=321>
##contig=<ID=YP_contig_4789,length=445>
##contig=<ID=YP_contig_4790,length=749>
##contig=<ID=YP_contig_4791,length=1560>
##contig=<ID=YP_contig_4792,length=8483>
##contig=<ID=YP_contig_4793,length=3554>
##contig=<ID=YP_contig_4794,length=289>
##contig=<ID=YP_contig_4795,length=292>
##contig=<ID=YP_contig_4796,length=752>
##contig=<ID=YP_contig_4797,length=2928>
##contig=<ID=YP_contig_4798,length=4117>
##contig=<ID=YP_contig_4799,length=2104>
##contig=<ID=YP_contig_4800,length=1226>
##contig=<ID=YP_contig_4801,length=244>
##contig=<ID=YP_contig_4802,length=1549>
##contig=<ID=YP_contig_4803,length=1572>
##contig=<ID=YP_contig_4804,length=341>
##contig=<ID=YP_contig_4805,length=6136>
##contig=<ID=YP_contig_4806,length=1202>
##contig=<ID=YP_contig_4807,length=1847>
##contig=<ID=YP_contig_4808,length=1917>
##contig=<ID=YP_contig_4809,length=600>
##contig=<ID=YP_contig_4810,length=2597>
##contig=<ID=YP_contig_4811,length=3569>
##contig=<ID=YP_contig_4812,length=1431>
##contig=<ID=YP_contig_4813,length=795>
##contig=<ID=YP_contig_4814,length=330>
##contig=<ID=YP_contig_4815,length=3724>
##contig=<ID=YP_contig_4816,length=5736>
##contig=<ID=YP_contig_4817,length=630>
##contig=<ID=YP_contig_4818,length=2396>
##contig=<ID=YP_contig_4819,length=519>
##contig=<ID=YP_contig_4820,length=5034>
##contig=<ID=YP_contig_4821,length=1291>
##contig=<ID=YP_contig_4822,length=1604>
##contig=<ID=YP_contig_4823,length=316>
##contig=<ID=YP_contig_4824,length=246>
##contig=<ID=YP_contig_4825,length=661>
##contig=<ID=YP_contig_4826,length=908>
##contig=<ID=YP_contig_4827,length=290>
##contig=<ID=YP_contig_4828,length=304>
##contig=<ID=YP_contig_4829,length=3299>
##contig=<ID=YP_contig_4830,length=207>
##contig=<ID=YP_contig_4831,length=1748>
##contig=<ID=YP_contig_4832,length=231>
##contig=<ID=YP_contig_4833,length=2248>
##contig=<ID=YP_contig_4834,length=2867>
##contig=<ID=YP_contig_4835,length=2326>
##contig=<ID=YP_contig_4836,length=4902>
##contig=<ID=YP_contig_4837,length=8412>
##contig=<ID=YP_contig_4838,length=3797>
##contig=<ID=YP_contig_4839,length=3065>
##contig=<ID=YP_contig_4840,length=5180>
##contig=<ID=YP_contig_4841,length=1897>
##contig=<ID=YP_contig_4842,length=2149>
##contig=<ID=YP_contig_4843,length=2396>
##contig=<ID=YP_contig_4844,length=231>
##contig=<ID=YP_contig_4845,length=1561>
##contig=<ID=YP_contig_4846,length=523>
##contig=<ID=YP_contig_4847,length=380>
##contig=<ID=YP_contig_4848,length=2572>
##contig=<ID=YP_contig_4849,length=398>
##contig=<ID=YP_contig_4850,length=1572>
##contig=<ID=YP_contig_4851,length=3160>
##contig=<ID=YP_contig_4852,length=220>
##contig=<ID=YP_contig_4853,length=11023>
##contig=<ID=YP_contig_4854,length=1833>
##contig=<ID=YP_contig_4855,length=474>
##contig=<ID=YP_contig_4856,length=726>
##contig=<ID=YP_contig_4857,length=296>
##contig=<ID=YP_contig_4858,length=681>
##contig=<ID=YP_contig_4859,length=227>
##contig=<ID=YP_contig_4860,length=623>
##contig=<ID=YP_contig_4861,length=892>
##contig=<ID=YP_contig_4862,length=1580>
##contig=<ID=YP_contig_4863,length=401>
##contig=<ID=YP_contig_4864,length=1127>
##contig=<ID=YP_contig_4865,length=2170>
##contig=<ID=YP_contig_4866,length=385>
##contig=<ID=YP_contig_4867,length=4540>
##contig=<ID=YP_contig_4868,length=10380>
##contig=<ID=YP_contig_4869,length=3322>
##contig=<ID=YP_contig_4870,length=2824>
##contig=<ID=YP_contig_4871,length=337>
##contig=<ID=YP_contig_4872,length=7123>
##contig=<ID=YP_contig_4873,length=1884>
##contig=<ID=YP_contig_4874,length=2890>
##contig=<ID=YP_contig_4875,length=1139>
##contig=<ID=YP_contig_4876,length=3419>
##contig=<ID=YP_contig_4877,length=858>
##contig=<ID=YP_contig_4878,length=394>
##contig=<ID=YP_contig_4879,length=747>
##contig=<ID=YP_contig_4880,length=2882>
##contig=<ID=YP_contig_4881,length=1297>
##contig=<ID=YP_contig_4882,length=3327>
##contig=<ID=YP_contig_4883,length=3966>
##contig=<ID=YP_contig_4884,length=6758>
##contig=<ID=YP_contig_4885,length=4486>
##contig=<ID=YP_contig_4886,length=289>
##contig=<ID=YP_contig_4887,length=2477>
##contig=<ID=YP_contig_4888,length=1792>
##contig=<ID=YP_contig_4889,length=6703>
##contig=<ID=YP_contig_4890,length=1456>
##contig=<ID=YP_contig_4891,length=2213>
##contig=<ID=YP_contig_4892,length=284>
##contig=<ID=YP_contig_4893,length=1177>
##contig=<ID=YP_contig_4894,length=977>
##contig=<ID=YP_contig_4895,length=859>
##contig=<ID=YP_contig_4896,length=4434>
##contig=<ID=YP_contig_4897,length=973>
##contig=<ID=YP_contig_4898,length=2348>
##contig=<ID=YP_contig_4899,length=6134>
##contig=<ID=YP_contig_4900,length=3222>
##contig=<ID=YP_contig_4901,length=1048>
##contig=<ID=YP_contig_4902,length=4497>
##contig=<ID=YP_contig_4903,length=358>
##contig=<ID=YP_contig_4905,length=869>
##contig=<ID=YP_contig_4906,length=516>
##contig=<ID=YP_contig_4907,length=1529>
##contig=<ID=YP_contig_4908,length=272>
##contig=<ID=YP_contig_4909,length=397>
##contig=<ID=YP_contig_4910,length=1270>
##contig=<ID=YP_contig_4911,length=578>
##contig=<ID=YP_contig_4912,length=3242>
##contig=<ID=YP_contig_4913,length=403>
##contig=<ID=YP_contig_4914,length=3598>
##contig=<ID=YP_contig_4915,length=371>
##contig=<ID=YP_contig_4916,length=2738>
##contig=<ID=YP_contig_4917,length=5107>
##contig=<ID=YP_contig_4918,length=431>
##contig=<ID=YP_contig_4919,length=4062>
##contig=<ID=YP_contig_4920,length=4229>
##contig=<ID=YP_contig_4921,length=4966>
##contig=<ID=YP_contig_4922,length=3107>
##contig=<ID=YP_contig_4923,length=6895>
##contig=<ID=YP_contig_4924,length=1502>
##contig=<ID=YP_contig_4925,length=2133>
##contig=<ID=YP_contig_4926,length=3976>
##contig=<ID=YP_contig_4927,length=2622>
##contig=<ID=YP_contig_4928,length=450>
##contig=<ID=YP_contig_4929,length=3910>
##contig=<ID=YP_contig_4930,length=1848>
##contig=<ID=YP_contig_4931,length=1566>
##contig=<ID=YP_contig_4932,length=2657>
##contig=<ID=YP_contig_4933,length=2449>
##contig=<ID=YP_contig_4934,length=2367>
##contig=<ID=YP_contig_4935,length=2274>
##contig=<ID=YP_contig_4936,length=2158>
##contig=<ID=YP_contig_4937,length=6542>
##contig=<ID=YP_contig_4938,length=3678>
##contig=<ID=YP_contig_4939,length=611>
##contig=<ID=YP_contig_4940,length=243>
##contig=<ID=YP_contig_4941,length=2343>
##contig=<ID=YP_contig_4942,length=676>
##contig=<ID=YP_contig_4943,length=2028>
##contig=<ID=YP_contig_4944,length=1942>
##contig=<ID=YP_contig_4945,length=6694>
##contig=<ID=YP_contig_4946,length=3952>
##contig=<ID=YP_contig_4947,length=201>
##contig=<ID=YP_contig_4948,length=2568>
##contig=<ID=YP_contig_4949,length=733>
##contig=<ID=YP_contig_4950,length=935>
##contig=<ID=YP_contig_4951,length=2543>
##contig=<ID=YP_contig_4952,length=2096>
##contig=<ID=YP_contig_4953,length=774>
##contig=<ID=YP_contig_4954,length=1184>
##contig=<ID=YP_contig_4955,length=1085>
##contig=<ID=YP_contig_4956,length=1385>
##contig=<ID=YP_contig_4957,length=2984>
##contig=<ID=YP_contig_4958,length=654>
##contig=<ID=YP_contig_4959,length=303>
##contig=<ID=YP_contig_4960,length=3813>
##contig=<ID=YP_contig_4961,length=6594>
##contig=<ID=YP_contig_4962,length=2805>
##contig=<ID=YP_contig_4963,length=569>
##contig=<ID=YP_contig_4964,length=1283>
##contig=<ID=YP_contig_4965,length=390>
##contig=<ID=YP_contig_4966,length=3119>
##contig=<ID=YP_contig_4967,length=13919>
##contig=<ID=YP_contig_4968,length=6886>
##contig=<ID=YP_contig_4969,length=3587>
##contig=<ID=YP_contig_4970,length=1050>
##contig=<ID=YP_contig_4971,length=299>
##contig=<ID=YP_contig_4972,length=8122>
##contig=<ID=YP_contig_4973,length=821>
##contig=<ID=YP_contig_4974,length=1934>
##contig=<ID=YP_contig_4975,length=4063>
##contig=<ID=YP_contig_4976,length=346>
##contig=<ID=YP_contig_4977,length=5621>
##contig=<ID=YP_contig_4978,length=4693>
##contig=<ID=YP_contig_4979,length=265>
##contig=<ID=YP_contig_4980,length=245>
##contig=<ID=YP_contig_4981,length=8530>
##contig=<ID=YP_contig_4982,length=2864>
##contig=<ID=YP_contig_4983,length=2831>
##contig=<ID=YP_contig_4984,length=2489>
##contig=<ID=YP_contig_4985,length=309>
##contig=<ID=YP_contig_4986,length=5825>
##contig=<ID=YP_contig_4987,length=1833>
##contig=<ID=YP_contig_4988,length=590>
##contig=<ID=YP_contig_4989,length=4077>
##contig=<ID=YP_contig_4990,length=355>
##contig=<ID=YP_contig_4991,length=4398>
##contig=<ID=YP_contig_4992,length=4215>
##contig=<ID=YP_contig_4993,length=6334>
##contig=<ID=YP_contig_4994,length=6500>
##contig=<ID=YP_contig_4995,length=913>
##contig=<ID=YP_contig_4996,length=3513>
##contig=<ID=YP_contig_4997,length=1426>
##contig=<ID=YP_contig_4998,length=392>
##contig=<ID=YP_contig_4999,length=550>
##contig=<ID=YP_contig_5000,length=304>
##contig=<ID=YP_contig_5001,length=1095>
##contig=<ID=YP_contig_5002,length=656>
##contig=<ID=YP_contig_5003,length=2173>
##contig=<ID=YP_contig_5004,length=1199>
##contig=<ID=YP_contig_5005,length=236>
##contig=<ID=YP_contig_5006,length=746>
##contig=<ID=YP_contig_5007,length=244>
##contig=<ID=YP_contig_5008,length=250>
##contig=<ID=YP_contig_5009,length=215>
##contig=<ID=YP_contig_5010,length=1701>
##contig=<ID=YP_contig_5011,length=552>
##contig=<ID=YP_contig_5012,length=12819>
##contig=<ID=YP_contig_5013,length=291>
##contig=<ID=YP_contig_5014,length=222>
##contig=<ID=YP_contig_5015,length=312>
##contig=<ID=YP_contig_5016,length=335>
##contig=<ID=YP_contig_5017,length=311>
##contig=<ID=YP_contig_5018,length=2143>
##contig=<ID=YP_contig_5019,length=2019>
##contig=<ID=YP_contig_5020,length=2546>
##contig=<ID=YP_contig_5021,length=2488>
##contig=<ID=YP_contig_5022,length=4822>
##contig=<ID=YP_contig_5023,length=3923>
##contig=<ID=YP_contig_5024,length=10020>
##contig=<ID=YP_contig_5025,length=1064>
##contig=<ID=YP_contig_5026,length=1533>
##contig=<ID=YP_contig_5027,length=1126>
##contig=<ID=YP_contig_5028,length=327>
##contig=<ID=YP_contig_5029,length=529>
##contig=<ID=YP_contig_5030,length=276>
##contig=<ID=YP_contig_5031,length=2729>
##contig=<ID=YP_contig_5032,length=5380>
##contig=<ID=YP_contig_5033,length=615>
##contig=<ID=YP_contig_5034,length=1685>
##contig=<ID=YP_contig_5035,length=1547>
##contig=<ID=YP_contig_5036,length=3934>
##contig=<ID=YP_contig_5037,length=1267>
##contig=<ID=YP_contig_5038,length=3330>
##contig=<ID=YP_contig_5039,length=424>
##contig=<ID=YP_contig_5040,length=366>
##contig=<ID=YP_contig_5041,length=481>
##contig=<ID=YP_contig_5042,length=764>
##contig=<ID=YP_contig_5043,length=1830>
##contig=<ID=YP_contig_5044,length=821>
##contig=<ID=YP_contig_5045,length=2493>
##contig=<ID=YP_contig_5046,length=2017>
##contig=<ID=YP_contig_5047,length=7409>
##contig=<ID=YP_contig_5048,length=7014>
##contig=<ID=YP_contig_5049,length=286>
##contig=<ID=YP_contig_5050,length=372>
##contig=<ID=YP_contig_5051,length=2053>
##contig=<ID=YP_contig_5052,length=1835>
##contig=<ID=YP_contig_5053,length=250>
##contig=<ID=YP_contig_5054,length=2078>
##contig=<ID=YP_contig_5055,length=2294>
##contig=<ID=YP_contig_5056,length=4693>
##contig=<ID=YP_contig_5057,length=1331>
##contig=<ID=YP_contig_5058,length=1912>
##contig=<ID=YP_contig_5059,length=3486>
##contig=<ID=YP_contig_5060,length=227>
##contig=<ID=YP_contig_5061,length=1513>
##contig=<ID=YP_contig_5062,length=230>
##contig=<ID=YP_contig_5063,length=298>
##contig=<ID=YP_contig_5064,length=457>
##contig=<ID=YP_contig_5065,length=270>
##contig=<ID=YP_contig_5066,length=1531>
##contig=<ID=YP_contig_5067,length=1374>
##contig=<ID=YP_contig_5068,length=3414>
##contig=<ID=YP_contig_5069,length=508>
##contig=<ID=YP_contig_5070,length=202>
##contig=<ID=YP_contig_5071,length=1100>
##contig=<ID=YP_contig_5072,length=1703>
##contig=<ID=YP_contig_5073,length=3534>
##contig=<ID=YP_contig_5074,length=1946>
##contig=<ID=YP_contig_5075,length=879>
##contig=<ID=YP_contig_5076,length=570>
##contig=<ID=YP_contig_5077,length=2011>
##contig=<ID=YP_contig_5078,length=2529>
##contig=<ID=YP_contig_5079,length=13120>
##contig=<ID=YP_contig_5080,length=1983>
##contig=<ID=YP_contig_5081,length=1515>
##contig=<ID=YP_contig_5082,length=3901>
##contig=<ID=YP_contig_5083,length=9178>
##contig=<ID=YP_contig_5084,length=442>
##contig=<ID=YP_contig_5085,length=3947>
##contig=<ID=YP_contig_5086,length=2002>
##contig=<ID=YP_contig_5087,length=1096>
##contig=<ID=YP_contig_5088,length=825>
##contig=<ID=YP_contig_5089,length=616>
##contig=<ID=YP_contig_5090,length=1537>
##contig=<ID=YP_contig_5091,length=1896>
##contig=<ID=YP_contig_5092,length=3886>
##contig=<ID=YP_contig_5093,length=8830>
##contig=<ID=YP_contig_5094,length=11411>
##contig=<ID=YP_contig_5095,length=6036>
##contig=<ID=YP_contig_5096,length=1949>
##contig=<ID=YP_contig_5097,length=2431>
##contig=<ID=YP_contig_5098,length=1324>
##contig=<ID=YP_contig_5099,length=1559>
##contig=<ID=YP_contig_5100,length=2225>
##contig=<ID=YP_contig_5101,length=3175>
##contig=<ID=YP_contig_5102,length=5605>
##contig=<ID=YP_contig_5103,length=1283>
##contig=<ID=YP_contig_5104,length=2641>
##contig=<ID=YP_contig_5105,length=2029>
##contig=<ID=YP_contig_5106,length=6807>
##contig=<ID=YP_contig_5107,length=2518>
##contig=<ID=YP_contig_5108,length=1281>
##contig=<ID=YP_contig_5109,length=5096>
##contig=<ID=YP_contig_5110,length=2560>
##contig=<ID=YP_contig_5111,length=471>
##contig=<ID=YP_contig_5112,length=2702>
##contig=<ID=YP_contig_5113,length=2655>
##contig=<ID=YP_contig_5114,length=3422>
##contig=<ID=YP_contig_5115,length=10824>
##contig=<ID=YP_contig_5116,length=5648>
##contig=<ID=YP_contig_5117,length=1579>
##contig=<ID=YP_contig_5118,length=4363>
##contig=<ID=YP_contig_5119,length=6044>
##contig=<ID=YP_contig_5120,length=1211>
##contig=<ID=YP_contig_5121,length=870>
##contig=<ID=YP_contig_5122,length=3473>
##contig=<ID=YP_contig_5123,length=333>
##contig=<ID=YP_contig_5124,length=369>
##contig=<ID=YP_contig_5125,length=732>
##contig=<ID=YP_contig_5126,length=1131>
##contig=<ID=YP_contig_5127,length=441>
##contig=<ID=YP_contig_5128,length=5600>
##contig=<ID=YP_contig_5129,length=5963>
##contig=<ID=YP_contig_5130,length=1113>
##contig=<ID=YP_contig_5131,length=523>
##contig=<ID=YP_contig_5132,length=1641>
##contig=<ID=YP_contig_5133,length=549>
##contig=<ID=YP_contig_5134,length=4332>
##contig=<ID=YP_contig_5135,length=291>
##contig=<ID=YP_contig_5136,length=593>
##contig=<ID=YP_contig_5137,length=277>
##contig=<ID=YP_contig_5138,length=1453>
##contig=<ID=YP_contig_5139,length=1549>
##contig=<ID=YP_contig_5140,length=5544>
##contig=<ID=YP_contig_5141,length=1066>
##contig=<ID=YP_contig_5142,length=9230>
##contig=<ID=YP_contig_5143,length=996>
##contig=<ID=YP_contig_5144,length=2675>
##contig=<ID=YP_contig_5145,length=3160>
##contig=<ID=YP_contig_5146,length=1653>
##contig=<ID=YP_contig_5147,length=3585>
##contig=<ID=YP_contig_5148,length=383>
##contig=<ID=YP_contig_5149,length=769>
##contig=<ID=YP_contig_5150,length=2309>
##contig=<ID=YP_contig_5151,length=6962>
##contig=<ID=YP_contig_5152,length=2631>
##contig=<ID=YP_contig_5153,length=4551>
##contig=<ID=YP_contig_5154,length=2791>
##contig=<ID=YP_contig_5155,length=1061>
##contig=<ID=YP_contig_5156,length=1938>
##contig=<ID=YP_contig_5157,length=1083>
##contig=<ID=YP_contig_5158,length=250>
##contig=<ID=YP_contig_5159,length=2561>
##contig=<ID=YP_contig_5160,length=377>
##contig=<ID=YP_contig_5161,length=1651>
##contig=<ID=YP_contig_5162,length=10244>
##contig=<ID=YP_contig_5163,length=2627>
##contig=<ID=YP_contig_5164,length=2257>
##contig=<ID=YP_contig_5165,length=1483>
##contig=<ID=YP_contig_5166,length=1304>
##contig=<ID=YP_contig_5167,length=3369>
##contig=<ID=YP_contig_5168,length=2757>
##contig=<ID=YP_contig_5169,length=7450>
##contig=<ID=YP_contig_5170,length=682>
##contig=<ID=YP_contig_5171,length=390>
##contig=<ID=YP_contig_5172,length=1926>
##contig=<ID=YP_contig_5173,length=2401>
##contig=<ID=YP_contig_5174,length=2065>
##contig=<ID=YP_contig_5175,length=2706>
##contig=<ID=YP_contig_5176,length=2278>
##contig=<ID=YP_contig_5177,length=1878>
##contig=<ID=YP_contig_5178,length=18412>
##contig=<ID=YP_contig_5179,length=2986>
##contig=<ID=YP_contig_5180,length=708>
##contig=<ID=YP_contig_5181,length=4287>
##contig=<ID=YP_contig_5182,length=3167>
##contig=<ID=YP_contig_5183,length=534>
##contig=<ID=YP_contig_5184,length=3916>
##contig=<ID=YP_contig_5185,length=556>
##contig=<ID=YP_contig_5186,length=6530>
##contig=<ID=YP_contig_5187,length=4041>
##contig=<ID=YP_contig_5188,length=1380>
##contig=<ID=YP_contig_5189,length=243>
##contig=<ID=YP_contig_5190,length=1412>
##contig=<ID=YP_contig_5191,length=3215>
##contig=<ID=YP_contig_5192,length=1248>
##contig=<ID=YP_contig_5193,length=1807>
##contig=<ID=YP_contig_5194,length=1064>
##contig=<ID=YP_contig_5195,length=5196>
##contig=<ID=YP_contig_5196,length=2345>
##contig=<ID=YP_contig_5197,length=1831>
##contig=<ID=YP_contig_5198,length=1988>
##contig=<ID=YP_contig_5199,length=13859>
##contig=<ID=YP_contig_5200,length=8563>
##contig=<ID=YP_contig_5201,length=1536>
##contig=<ID=YP_contig_5202,length=8132>
##contig=<ID=YP_contig_5203,length=625>
##contig=<ID=YP_contig_5204,length=1345>
##contig=<ID=YP_contig_5205,length=1418>
##contig=<ID=YP_contig_5206,length=1418>
##contig=<ID=YP_contig_5207,length=1000>
##contig=<ID=YP_contig_5208,length=4568>
##contig=<ID=YP_contig_5209,length=3850>
##contig=<ID=YP_contig_5210,length=1299>
##contig=<ID=YP_contig_5211,length=3531>
##contig=<ID=YP_contig_5212,length=374>
##contig=<ID=YP_contig_5213,length=1050>
##contig=<ID=YP_contig_5214,length=10183>
##contig=<ID=YP_contig_5215,length=1679>
##contig=<ID=YP_contig_5216,length=1979>
##contig=<ID=YP_contig_5217,length=2952>
##contig=<ID=YP_contig_5218,length=1316>
##contig=<ID=YP_contig_5219,length=8841>
##contig=<ID=YP_contig_5220,length=3978>
##contig=<ID=YP_contig_5221,length=815>
##contig=<ID=YP_contig_5222,length=1200>
##contig=<ID=YP_contig_5223,length=2835>
##contig=<ID=YP_contig_5224,length=390>
##contig=<ID=YP_contig_5225,length=1071>
##contig=<ID=YP_contig_5226,length=1366>
##contig=<ID=YP_contig_5227,length=2763>
##contig=<ID=YP_contig_5228,length=442>
##contig=<ID=YP_contig_5229,length=251>
##contig=<ID=YP_contig_5230,length=1178>
##contig=<ID=YP_contig_5231,length=1354>
##contig=<ID=YP_contig_5232,length=1917>
##contig=<ID=YP_contig_5233,length=1928>
##contig=<ID=YP_contig_5234,length=759>
##contig=<ID=YP_contig_5235,length=2151>
##contig=<ID=YP_contig_5236,length=6161>
##contig=<ID=YP_contig_5237,length=810>
##contig=<ID=YP_contig_5238,length=4999>
##contig=<ID=YP_contig_5239,length=1971>
##contig=<ID=YP_contig_5240,length=1351>
##contig=<ID=YP_contig_5241,length=2313>
##contig=<ID=YP_contig_5242,length=526>
##contig=<ID=YP_contig_5243,length=1640>
##contig=<ID=YP_contig_5244,length=559>
##contig=<ID=YP_contig_5245,length=219>
##contig=<ID=YP_contig_5246,length=278>
##contig=<ID=YP_contig_5247,length=2179>
##contig=<ID=YP_contig_5248,length=545>
##contig=<ID=YP_contig_5249,length=456>
##contig=<ID=YP_contig_5250,length=451>
##contig=<ID=YP_contig_5251,length=390>
##contig=<ID=YP_contig_5252,length=2579>
##contig=<ID=YP_contig_5253,length=249>
##contig=<ID=YP_contig_5254,length=421>
##contig=<ID=YP_contig_5255,length=1950>
##contig=<ID=YP_contig_5256,length=494>
##contig=<ID=YP_contig_5257,length=4000>
##contig=<ID=YP_contig_5258,length=341>
##contig=<ID=YP_contig_5259,length=10408>
##contig=<ID=YP_contig_5260,length=1071>
##contig=<ID=YP_contig_5261,length=5111>
##contig=<ID=YP_contig_5262,length=753>
##contig=<ID=YP_contig_5263,length=2765>
##contig=<ID=YP_contig_5264,length=4178>
##contig=<ID=YP_contig_5265,length=444>
##contig=<ID=YP_contig_5266,length=455>
##contig=<ID=YP_contig_5267,length=5452>
##contig=<ID=YP_contig_5268,length=2268>
##contig=<ID=YP_contig_5269,length=2631>
##contig=<ID=YP_contig_5270,length=346>
##contig=<ID=YP_contig_5271,length=4847>
##contig=<ID=YP_contig_5272,length=6878>
##contig=<ID=YP_contig_5273,length=5311>
##contig=<ID=YP_contig_5274,length=2201>
##contig=<ID=YP_contig_5275,length=1029>
##contig=<ID=YP_contig_5276,length=245>
##contig=<ID=YP_contig_5277,length=8812>
##contig=<ID=YP_contig_5278,length=2651>
##contig=<ID=YP_contig_5279,length=3184>
##contig=<ID=YP_contig_5280,length=5982>
##contig=<ID=YP_contig_5281,length=441>
##contig=<ID=YP_contig_5282,length=2350>
##contig=<ID=YP_contig_5283,length=3295>
##contig=<ID=YP_contig_5284,length=1383>
##contig=<ID=YP_contig_5285,length=3246>
##contig=<ID=YP_contig_5286,length=798>
##contig=<ID=YP_contig_5287,length=2519>
##contig=<ID=YP_contig_5288,length=468>
##contig=<ID=YP_contig_5289,length=1156>
##contig=<ID=YP_contig_5290,length=3331>
##contig=<ID=YP_contig_5291,length=1374>
##contig=<ID=YP_contig_5292,length=2586>
##contig=<ID=YP_contig_5293,length=2340>
##contig=<ID=YP_contig_5294,length=2026>
##contig=<ID=YP_contig_5295,length=264>
##contig=<ID=YP_contig_5296,length=4339>
##contig=<ID=YP_contig_5297,length=462>
##contig=<ID=YP_contig_5298,length=4762>
##contig=<ID=YP_contig_5299,length=2334>
##contig=<ID=YP_contig_5300,length=571>
##contig=<ID=YP_contig_5301,length=1095>
##contig=<ID=YP_contig_5302,length=3304>
##contig=<ID=YP_contig_5303,length=4253>
##contig=<ID=YP_contig_5304,length=4390>
##contig=<ID=YP_contig_5305,length=1954>
##contig=<ID=YP_contig_5306,length=5451>
##contig=<ID=YP_contig_5307,length=2947>
##contig=<ID=YP_contig_5308,length=1056>
##contig=<ID=YP_contig_5309,length=1944>
##contig=<ID=YP_contig_5310,length=1964>
##contig=<ID=YP_contig_5311,length=4814>
##contig=<ID=YP_contig_5312,length=732>
##contig=<ID=YP_contig_5313,length=281>
##contig=<ID=YP_contig_5314,length=469>
##contig=<ID=YP_contig_5315,length=4871>
##contig=<ID=YP_contig_5316,length=346>
##contig=<ID=YP_contig_5317,length=1474>
##contig=<ID=YP_contig_5318,length=1156>
##contig=<ID=YP_contig_5319,length=834>
##contig=<ID=YP_contig_5320,length=7238>
##contig=<ID=YP_contig_5321,length=5361>
##contig=<ID=YP_contig_5322,length=1558>
##contig=<ID=YP_contig_5323,length=5879>
##contig=<ID=YP_contig_5324,length=2439>
##contig=<ID=YP_contig_5325,length=4963>
##contig=<ID=YP_contig_5326,length=2980>
##contig=<ID=YP_contig_5327,length=2230>
##contig=<ID=YP_contig_5328,length=1448>
##contig=<ID=YP_contig_5329,length=1312>
##contig=<ID=YP_contig_5330,length=13392>
##contig=<ID=YP_contig_5331,length=6532>
##contig=<ID=YP_contig_5332,length=1469>
##contig=<ID=YP_contig_5333,length=528>
##contig=<ID=YP_contig_5334,length=1498>
##contig=<ID=YP_contig_5335,length=3636>
##contig=<ID=YP_contig_5336,length=1393>
##contig=<ID=YP_contig_5337,length=1010>
##contig=<ID=YP_contig_5338,length=201>
##contig=<ID=YP_contig_5339,length=440>
##contig=<ID=YP_contig_5340,length=1561>
##contig=<ID=YP_contig_5341,length=960>
##contig=<ID=YP_contig_5342,length=4843>
##contig=<ID=YP_contig_5343,length=1289>
##contig=<ID=YP_contig_5344,length=1254>
##contig=<ID=YP_contig_5345,length=2257>
##contig=<ID=YP_contig_5346,length=2815>
##contig=<ID=YP_contig_5347,length=5829>
##contig=<ID=YP_contig_5348,length=288>
##contig=<ID=YP_contig_5349,length=332>
##contig=<ID=YP_contig_5350,length=3654>
##contig=<ID=YP_contig_5351,length=3610>
##contig=<ID=YP_contig_5352,length=2197>
##contig=<ID=YP_contig_5353,length=1729>
##contig=<ID=YP_contig_5354,length=2795>
##contig=<ID=YP_contig_5355,length=1492>
##contig=<ID=YP_contig_5356,length=275>
##contig=<ID=YP_contig_5357,length=2271>
##contig=<ID=YP_contig_5358,length=3954>
##contig=<ID=YP_contig_5359,length=275>
##contig=<ID=YP_contig_5360,length=6715>
##contig=<ID=YP_contig_5361,length=660>
##contig=<ID=YP_contig_5362,length=2319>
##contig=<ID=YP_contig_5363,length=284>
##contig=<ID=YP_contig_5364,length=1852>
##contig=<ID=YP_contig_5365,length=3262>
##contig=<ID=YP_contig_5366,length=1685>
##contig=<ID=YP_contig_5367,length=6226>
##contig=<ID=YP_contig_5368,length=253>
##contig=<ID=YP_contig_5369,length=3120>
##contig=<ID=YP_contig_5370,length=3547>
##contig=<ID=YP_contig_5371,length=576>
##contig=<ID=YP_contig_5372,length=6071>
##contig=<ID=YP_contig_5373,length=366>
##contig=<ID=YP_contig_5374,length=358>
##contig=<ID=YP_contig_5375,length=634>
##contig=<ID=YP_contig_5376,length=2596>
##contig=<ID=YP_contig_5377,length=5603>
##contig=<ID=YP_contig_5378,length=2862>
##contig=<ID=YP_contig_5379,length=1020>
##contig=<ID=YP_contig_5380,length=1936>
##contig=<ID=YP_contig_5381,length=2664>
##contig=<ID=YP_contig_5382,length=4874>
##contig=<ID=YP_contig_5383,length=8630>
##contig=<ID=YP_contig_5384,length=3521>
##contig=<ID=YP_contig_5385,length=1236>
##contig=<ID=YP_contig_5386,length=496>
##contig=<ID=YP_contig_5387,length=2078>
##contig=<ID=YP_contig_5388,length=4635>
##contig=<ID=YP_contig_5389,length=1708>
##contig=<ID=YP_contig_5390,length=1176>
##contig=<ID=YP_contig_5391,length=4407>
##contig=<ID=YP_contig_5392,length=3238>
##contig=<ID=YP_contig_5393,length=2333>
##contig=<ID=YP_contig_5394,length=2117>
##contig=<ID=YP_contig_5395,length=279>
##contig=<ID=YP_contig_5396,length=1535>
##contig=<ID=YP_contig_5397,length=1540>
##contig=<ID=YP_contig_5398,length=545>
##contig=<ID=YP_contig_5399,length=627>
##contig=<ID=YP_contig_5400,length=208>
##contig=<ID=YP_contig_5401,length=255>
##contig=<ID=YP_contig_5402,length=1063>
##contig=<ID=YP_contig_5403,length=347>
##contig=<ID=YP_contig_5404,length=851>
##contig=<ID=YP_contig_5405,length=364>
##contig=<ID=YP_contig_5406,length=2264>
##contig=<ID=YP_contig_5407,length=2495>
##contig=<ID=YP_contig_5408,length=2867>
##contig=<ID=YP_contig_5409,length=2211>
##contig=<ID=YP_contig_5410,length=4624>
##contig=<ID=YP_contig_5411,length=2658>
##contig=<ID=YP_contig_5412,length=300>
##contig=<ID=YP_contig_5413,length=5450>
##contig=<ID=YP_contig_5414,length=2233>
##contig=<ID=YP_contig_5415,length=1225>
##contig=<ID=YP_contig_5416,length=1304>
##contig=<ID=YP_contig_5417,length=1336>
##contig=<ID=YP_contig_5418,length=1149>
##contig=<ID=YP_contig_5419,length=411>
##contig=<ID=YP_contig_5420,length=2010>
##contig=<ID=YP_contig_5421,length=795>
##contig=<ID=YP_contig_5422,length=6084>
##contig=<ID=YP_contig_5423,length=5616>
##contig=<ID=YP_contig_5424,length=3402>
##contig=<ID=YP_contig_5425,length=501>
##contig=<ID=YP_contig_5426,length=335>
##contig=<ID=YP_contig_5427,length=4245>
##contig=<ID=YP_contig_5428,length=3348>
##contig=<ID=YP_contig_5429,length=5903>
##contig=<ID=YP_contig_5430,length=850>
##contig=<ID=YP_contig_5431,length=1237>
##contig=<ID=YP_contig_5432,length=1198>
##contig=<ID=YP_contig_5433,length=1293>
##contig=<ID=YP_contig_5434,length=838>
##contig=<ID=YP_contig_5435,length=666>
##contig=<ID=YP_contig_5436,length=924>
##contig=<ID=YP_contig_5437,length=2471>
##contig=<ID=YP_contig_5438,length=10353>
##contig=<ID=YP_contig_5439,length=1661>
##contig=<ID=YP_contig_5440,length=5058>
##contig=<ID=YP_contig_5441,length=2354>
##contig=<ID=YP_contig_5442,length=5157>
##contig=<ID=YP_contig_5443,length=2699>
##contig=<ID=YP_contig_5444,length=1178>
##contig=<ID=YP_contig_5445,length=4424>
##contig=<ID=YP_contig_5446,length=1542>
##contig=<ID=YP_contig_5447,length=713>
##contig=<ID=YP_contig_5448,length=1887>
##contig=<ID=YP_contig_5449,length=1782>
##contig=<ID=YP_contig_5450,length=1699>
##contig=<ID=YP_contig_5451,length=4556>
##contig=<ID=YP_contig_5452,length=2582>
##contig=<ID=YP_contig_5453,length=1926>
##contig=<ID=YP_contig_5454,length=578>
##contig=<ID=YP_contig_5455,length=204>
##contig=<ID=YP_contig_5456,length=506>
##contig=<ID=YP_contig_5457,length=5024>
##contig=<ID=YP_contig_5458,length=4679>
##contig=<ID=YP_contig_5459,length=1068>
##contig=<ID=YP_contig_5460,length=4746>
##contig=<ID=YP_contig_5461,length=2835>
##contig=<ID=YP_contig_5462,length=5980>
##contig=<ID=YP_contig_5463,length=1626>
##contig=<ID=YP_contig_5464,length=700>
##contig=<ID=YP_contig_5465,length=1228>
##contig=<ID=YP_contig_5466,length=1392>
##contig=<ID=YP_contig_5467,length=15436>
##contig=<ID=YP_contig_5468,length=6141>
##contig=<ID=YP_contig_5469,length=5092>
##contig=<ID=YP_contig_5470,length=375>
##contig=<ID=YP_contig_5471,length=5006>
##contig=<ID=YP_contig_5472,length=253>
##contig=<ID=YP_contig_5473,length=339>
##contig=<ID=YP_contig_5474,length=2107>
##contig=<ID=YP_contig_5475,length=877>
##contig=<ID=YP_contig_5476,length=2144>
##contig=<ID=YP_contig_5477,length=1951>
##contig=<ID=YP_contig_5478,length=2039>
##contig=<ID=YP_contig_5479,length=3226>
##contig=<ID=YP_contig_5480,length=2499>
##contig=<ID=YP_contig_5481,length=1934>
##contig=<ID=YP_contig_5482,length=2763>
##contig=<ID=YP_contig_5483,length=200>
##contig=<ID=YP_contig_5484,length=1401>
##contig=<ID=YP_contig_5485,length=2041>
##contig=<ID=YP_contig_5486,length=568>
##contig=<ID=YP_contig_5487,length=268>
##contig=<ID=YP_contig_5488,length=3851>
##contig=<ID=YP_contig_5489,length=2467>
##contig=<ID=YP_contig_5490,length=3826>
##contig=<ID=YP_contig_5491,length=4074>
##contig=<ID=YP_contig_5492,length=1195>
##contig=<ID=YP_contig_5493,length=1669>
##contig=<ID=YP_contig_5494,length=581>
##contig=<ID=YP_contig_5495,length=824>
##contig=<ID=YP_contig_5496,length=1159>
##contig=<ID=YP_contig_5497,length=255>
##contig=<ID=YP_contig_5498,length=4969>
##contig=<ID=YP_contig_5499,length=312>
##contig=<ID=YP_contig_5500,length=1628>
##contig=<ID=YP_contig_5501,length=300>
##contig=<ID=YP_contig_5502,length=761>
##contig=<ID=YP_contig_5503,length=653>
##contig=<ID=YP_contig_5504,length=6683>
##contig=<ID=YP_contig_5505,length=1130>
##contig=<ID=YP_contig_5506,length=5393>
##contig=<ID=YP_contig_5507,length=2728>
##contig=<ID=YP_contig_5508,length=2463>
##contig=<ID=YP_contig_5509,length=3241>
##contig=<ID=YP_contig_5510,length=1770>
##contig=<ID=YP_contig_5511,length=4134>
##contig=<ID=YP_contig_5512,length=369>
##contig=<ID=YP_contig_5513,length=548>
##contig=<ID=YP_contig_5514,length=363>
##contig=<ID=YP_contig_5515,length=4487>
##contig=<ID=YP_contig_5516,length=2671>
##contig=<ID=YP_contig_5517,length=6256>
##contig=<ID=YP_contig_5518,length=1079>
##contig=<ID=YP_contig_5519,length=869>
##contig=<ID=YP_contig_5520,length=3375>
##contig=<ID=YP_contig_5521,length=1490>
##contig=<ID=YP_contig_5522,length=2970>
##contig=<ID=YP_contig_5523,length=1371>
##contig=<ID=YP_contig_5524,length=1736>
##contig=<ID=YP_contig_5525,length=3132>
##contig=<ID=YP_contig_5526,length=982>
##contig=<ID=YP_contig_5527,length=3061>
##contig=<ID=YP_contig_5528,length=464>
##contig=<ID=YP_contig_5529,length=343>
##contig=<ID=YP_contig_5530,length=2775>
##contig=<ID=YP_contig_5531,length=3822>
##contig=<ID=YP_contig_5532,length=3652>
##contig=<ID=YP_contig_5533,length=6249>
##contig=<ID=YP_contig_5534,length=4842>
##contig=<ID=YP_contig_5535,length=1042>
##contig=<ID=YP_contig_5536,length=200>
##contig=<ID=YP_contig_5537,length=1504>
##contig=<ID=YP_contig_5538,length=2379>
##contig=<ID=YP_contig_5539,length=5410>
##contig=<ID=YP_contig_5540,length=3215>
##contig=<ID=YP_contig_5541,length=223>
##contig=<ID=YP_contig_5542,length=4283>
##contig=<ID=YP_contig_5543,length=668>
##contig=<ID=YP_contig_5544,length=941>
##contig=<ID=YP_contig_5545,length=955>
##contig=<ID=YP_contig_5546,length=5895>
##contig=<ID=YP_contig_5547,length=2729>
##contig=<ID=YP_contig_5548,length=6757>
##contig=<ID=YP_contig_5549,length=2473>
##contig=<ID=YP_contig_5550,length=2765>
##contig=<ID=YP_contig_5551,length=517>
##contig=<ID=YP_contig_5552,length=1453>
##contig=<ID=YP_contig_5553,length=2533>
##contig=<ID=YP_contig_5554,length=4486>
##contig=<ID=YP_contig_5555,length=3588>
##contig=<ID=YP_contig_5556,length=2411>
##contig=<ID=YP_contig_5557,length=1319>
##contig=<ID=YP_contig_5558,length=3937>
##contig=<ID=YP_contig_5559,length=354>
##contig=<ID=YP_contig_5560,length=1292>
##contig=<ID=YP_contig_5561,length=244>
##contig=<ID=YP_contig_5562,length=3391>
##contig=<ID=YP_contig_5563,length=2758>
##contig=<ID=YP_contig_5564,length=3407>
##contig=<ID=YP_contig_5565,length=314>
##contig=<ID=YP_contig_5566,length=793>
##contig=<ID=YP_contig_5567,length=4986>
##contig=<ID=YP_contig_5568,length=4141>
##contig=<ID=YP_contig_5569,length=309>
##contig=<ID=YP_contig_5570,length=3898>
##contig=<ID=YP_contig_5571,length=2185>
##contig=<ID=YP_contig_5572,length=8694>
##contig=<ID=YP_contig_5573,length=829>
##contig=<ID=YP_contig_5574,length=4539>
##contig=<ID=YP_contig_5575,length=2279>
##contig=<ID=YP_contig_5576,length=4447>
##contig=<ID=YP_contig_5577,length=4691>
##contig=<ID=YP_contig_5578,length=1511>
##contig=<ID=YP_contig_5579,length=3045>
##contig=<ID=YP_contig_5580,length=5602>
##contig=<ID=YP_contig_5581,length=2878>
##contig=<ID=YP_contig_5582,length=398>
##contig=<ID=YP_contig_5583,length=3531>
##contig=<ID=YP_contig_5584,length=585>
##contig=<ID=YP_contig_5585,length=3960>
##contig=<ID=YP_contig_5586,length=299>
##contig=<ID=YP_contig_5587,length=835>
##contig=<ID=YP_contig_5588,length=2913>
##contig=<ID=YP_contig_5589,length=1034>
##contig=<ID=YP_contig_5590,length=2890>
##contig=<ID=YP_contig_5591,length=336>
##contig=<ID=YP_contig_5592,length=314>
##contig=<ID=YP_contig_5593,length=2728>
##contig=<ID=YP_contig_5594,length=2618>
##contig=<ID=YP_contig_5595,length=2629>
##contig=<ID=YP_contig_5596,length=3213>
##contig=<ID=YP_contig_5597,length=268>
##contig=<ID=YP_contig_5598,length=3307>
##contig=<ID=YP_contig_5599,length=657>
##contig=<ID=YP_contig_5600,length=469>
##contig=<ID=YP_contig_5601,length=300>
##contig=<ID=YP_contig_5602,length=3740>
##contig=<ID=YP_contig_5603,length=319>
##contig=<ID=YP_contig_5604,length=1277>
##contig=<ID=YP_contig_5605,length=1139>
##contig=<ID=YP_contig_5606,length=462>
##contig=<ID=YP_contig_5607,length=3761>
##contig=<ID=YP_contig_5608,length=612>
##contig=<ID=YP_contig_5609,length=1087>
##contig=<ID=YP_contig_5610,length=998>
##contig=<ID=YP_contig_5611,length=2165>
##contig=<ID=YP_contig_5612,length=4258>
##contig=<ID=YP_contig_5613,length=2037>
##contig=<ID=YP_contig_5614,length=1787>
##contig=<ID=YP_contig_5615,length=2431>
##contig=<ID=YP_contig_5616,length=4343>
##contig=<ID=YP_contig_5617,length=1506>
##contig=<ID=YP_contig_5618,length=3538>
##contig=<ID=YP_contig_5619,length=2072>
##contig=<ID=YP_contig_5620,length=1866>
##contig=<ID=YP_contig_5621,length=2482>
##contig=<ID=YP_contig_5622,length=4052>
##contig=<ID=YP_contig_5623,length=4665>
##contig=<ID=YP_contig_5624,length=789>
##contig=<ID=YP_contig_5625,length=5504>
##contig=<ID=YP_contig_5626,length=5164>
##contig=<ID=YP_contig_5627,length=2311>
##contig=<ID=YP_contig_5628,length=1427>
##contig=<ID=YP_contig_5629,length=5830>
##contig=<ID=YP_contig_5630,length=7382>
##contig=<ID=YP_contig_5632,length=359>
##contig=<ID=YP_contig_5633,length=1086>
##contig=<ID=YP_contig_5634,length=485>
##contig=<ID=YP_contig_5635,length=1991>
##contig=<ID=YP_contig_5636,length=514>
##contig=<ID=YP_contig_5637,length=1968>
##contig=<ID=YP_contig_5638,length=221>
##contig=<ID=YP_contig_5639,length=1542>
##contig=<ID=YP_contig_5640,length=363>
##contig=<ID=YP_contig_5641,length=1196>
##contig=<ID=YP_contig_5642,length=1041>
##contig=<ID=YP_contig_5643,length=3288>
##contig=<ID=YP_contig_5644,length=738>
##contig=<ID=YP_contig_5645,length=3269>
##contig=<ID=YP_contig_5646,length=3801>
##contig=<ID=YP_contig_5647,length=442>
##contig=<ID=YP_contig_5648,length=2119>
##contig=<ID=YP_contig_5649,length=1380>
##contig=<ID=YP_contig_5650,length=1674>
##contig=<ID=YP_contig_5651,length=3107>
##contig=<ID=YP_contig_5652,length=6665>
##contig=<ID=YP_contig_5653,length=5140>
##contig=<ID=YP_contig_5654,length=223>
##contig=<ID=YP_contig_5655,length=389>
##contig=<ID=YP_contig_5656,length=546>
##contig=<ID=YP_contig_5657,length=719>
##contig=<ID=YP_contig_5658,length=314>
##contig=<ID=YP_contig_5659,length=403>
##contig=<ID=YP_contig_5660,length=268>
##contig=<ID=YP_contig_5661,length=1051>
##contig=<ID=YP_contig_5662,length=244>
##contig=<ID=YP_contig_5663,length=574>
##contig=<ID=YP_contig_5664,length=387>
##contig=<ID=YP_contig_5665,length=2282>
##contig=<ID=YP_contig_5666,length=6503>
##contig=<ID=YP_contig_5667,length=605>
##contig=<ID=YP_contig_5668,length=1410>
##contig=<ID=YP_contig_5669,length=1646>
##contig=<ID=YP_contig_5670,length=4541>
##contig=<ID=YP_contig_5671,length=288>
##contig=<ID=YP_contig_5672,length=2466>
##contig=<ID=YP_contig_5673,length=4499>
##contig=<ID=YP_contig_5674,length=1956>
##contig=<ID=YP_contig_5675,length=5132>
##contig=<ID=YP_contig_5676,length=309>
##contig=<ID=YP_contig_5677,length=5259>
##contig=<ID=YP_contig_5678,length=6192>
##contig=<ID=YP_contig_5679,length=2818>
##contig=<ID=YP_contig_5680,length=517>
##contig=<ID=YP_contig_5681,length=4089>
##contig=<ID=YP_contig_5682,length=2505>
##contig=<ID=YP_contig_5683,length=3641>
##contig=<ID=YP_contig_5684,length=1190>
##contig=<ID=YP_contig_5685,length=2604>
##contig=<ID=YP_contig_5686,length=924>
##contig=<ID=YP_contig_5687,length=3501>
##contig=<ID=YP_contig_5688,length=316>
##contig=<ID=YP_contig_5689,length=1252>
##contig=<ID=YP_contig_5690,length=2957>
##contig=<ID=YP_contig_5691,length=943>
##contig=<ID=YP_contig_5692,length=3742>
##contig=<ID=YP_contig_5693,length=1737>
##contig=<ID=YP_contig_5694,length=4305>
##contig=<ID=YP_contig_5695,length=2825>
##contig=<ID=YP_contig_5696,length=2154>
##contig=<ID=YP_contig_5697,length=1520>
##contig=<ID=YP_contig_5698,length=2215>
##contig=<ID=YP_contig_5699,length=453>
##contig=<ID=YP_contig_5700,length=747>
##contig=<ID=YP_contig_5701,length=307>
##contig=<ID=YP_contig_5702,length=3991>
##contig=<ID=YP_contig_5703,length=288>
##contig=<ID=YP_contig_5704,length=2986>
##contig=<ID=YP_contig_5705,length=9902>
##contig=<ID=YP_contig_5706,length=1257>
##contig=<ID=YP_contig_5707,length=289>
##contig=<ID=YP_contig_5708,length=3052>
##contig=<ID=YP_contig_5709,length=945>
##contig=<ID=YP_contig_5710,length=2584>
##contig=<ID=YP_contig_5711,length=5580>
##contig=<ID=YP_contig_5712,length=1717>
##contig=<ID=YP_contig_5713,length=724>
##contig=<ID=YP_contig_5714,length=2270>
##contig=<ID=YP_contig_5715,length=2486>
##contig=<ID=YP_contig_5716,length=2016>
##contig=<ID=YP_contig_5717,length=559>
##contig=<ID=YP_contig_5718,length=320>
##contig=<ID=YP_contig_5719,length=917>
##contig=<ID=YP_contig_5720,length=232>
##contig=<ID=YP_contig_5721,length=1670>
##contig=<ID=YP_contig_5722,length=1098>
##contig=<ID=YP_contig_5723,length=774>
##contig=<ID=YP_contig_5724,length=1211>
##contig=<ID=YP_contig_5725,length=1860>
##contig=<ID=YP_contig_5726,length=352>
##contig=<ID=YP_contig_5727,length=588>
##contig=<ID=YP_contig_5728,length=3134>
##contig=<ID=YP_contig_5729,length=4371>
##contig=<ID=YP_contig_5730,length=2287>
##contig=<ID=YP_contig_5731,length=1162>
##contig=<ID=YP_contig_5732,length=4655>
##contig=<ID=YP_contig_5733,length=1651>
##contig=<ID=YP_contig_5734,length=885>
##contig=<ID=YP_contig_5735,length=6170>
##contig=<ID=YP_contig_5736,length=1850>
##contig=<ID=YP_contig_5737,length=6506>
##contig=<ID=YP_contig_5738,length=562>
##contig=<ID=YP_contig_5739,length=2256>
##contig=<ID=YP_contig_5740,length=683>
##contig=<ID=YP_contig_5741,length=236>
##contig=<ID=YP_contig_5742,length=440>
##contig=<ID=YP_contig_5743,length=869>
##contig=<ID=YP_contig_5744,length=227>
##contig=<ID=YP_contig_5745,length=240>
##contig=<ID=YP_contig_5746,length=626>
##contig=<ID=YP_contig_5747,length=1751>
##contig=<ID=YP_contig_5748,length=3349>
##contig=<ID=YP_contig_5749,length=2286>
##contig=<ID=YP_contig_5750,length=1330>
##contig=<ID=YP_contig_5751,length=289>
##contig=<ID=YP_contig_5752,length=2578>
##contig=<ID=YP_contig_5753,length=6026>
##contig=<ID=YP_contig_5754,length=1005>
##contig=<ID=YP_contig_5755,length=738>
##contig=<ID=YP_contig_5756,length=365>
##contig=<ID=YP_contig_5757,length=2181>
##contig=<ID=YP_contig_5758,length=3973>
##contig=<ID=YP_contig_5759,length=470>
##contig=<ID=YP_contig_5760,length=484>
##contig=<ID=YP_contig_5761,length=2872>
##contig=<ID=YP_contig_5762,length=3834>
##contig=<ID=YP_contig_5763,length=2044>
##contig=<ID=YP_contig_5764,length=2338>
##contig=<ID=YP_contig_5765,length=1016>
##contig=<ID=YP_contig_5766,length=422>
##contig=<ID=YP_contig_5767,length=254>
##contig=<ID=YP_contig_5768,length=979>
##contig=<ID=YP_contig_5769,length=2714>
##contig=<ID=YP_contig_5770,length=1916>
##contig=<ID=YP_contig_5771,length=919>
##contig=<ID=YP_contig_5772,length=841>
##contig=<ID=YP_contig_5773,length=7914>
##contig=<ID=YP_contig_5774,length=913>
##contig=<ID=YP_contig_5775,length=310>
##contig=<ID=YP_contig_5776,length=6580>
##contig=<ID=YP_contig_5777,length=5779>
##contig=<ID=YP_contig_5778,length=2862>
##contig=<ID=YP_contig_5779,length=954>
##contig=<ID=YP_contig_5780,length=1247>
##contig=<ID=YP_contig_5781,length=3565>
##contig=<ID=YP_contig_5782,length=5818>
##contig=<ID=YP_contig_5783,length=3973>
##contig=<ID=YP_contig_5784,length=5099>
##contig=<ID=YP_contig_5785,length=881>
##contig=<ID=YP_contig_5786,length=2186>
##contig=<ID=YP_contig_5787,length=1258>
##contig=<ID=YP_contig_5788,length=3843>
##contig=<ID=YP_contig_5789,length=210>
##contig=<ID=YP_contig_5790,length=2354>
##contig=<ID=YP_contig_5791,length=526>
##contig=<ID=YP_contig_5792,length=2819>
##contig=<ID=YP_contig_5793,length=353>
##contig=<ID=YP_contig_5794,length=228>
##contig=<ID=YP_contig_5795,length=961>
##contig=<ID=YP_contig_5796,length=1885>
##contig=<ID=YP_contig_5797,length=4340>
##contig=<ID=YP_contig_5798,length=1024>
##contig=<ID=YP_contig_5799,length=4946>
##contig=<ID=YP_contig_5800,length=1374>
##contig=<ID=YP_contig_5801,length=2075>
##contig=<ID=YP_contig_5802,length=2354>
##contig=<ID=YP_contig_5803,length=914>
##contig=<ID=YP_contig_5804,length=1870>
##contig=<ID=YP_contig_5805,length=4173>
##contig=<ID=YP_contig_5806,length=1172>
##contig=<ID=YP_contig_5807,length=1054>
##contig=<ID=YP_contig_5808,length=1654>
##contig=<ID=YP_contig_5809,length=5900>
##contig=<ID=YP_contig_5810,length=1085>
##contig=<ID=YP_contig_5811,length=274>
##contig=<ID=YP_contig_5812,length=1456>
##contig=<ID=YP_contig_5813,length=917>
##contig=<ID=YP_contig_5814,length=7279>
##contig=<ID=YP_contig_5815,length=244>
##contig=<ID=YP_contig_5816,length=357>
##contig=<ID=YP_contig_5817,length=2678>
##contig=<ID=YP_contig_5818,length=310>
##contig=<ID=YP_contig_5819,length=4947>
##contig=<ID=YP_contig_5820,length=2772>
##contig=<ID=YP_contig_5821,length=2500>
##contig=<ID=YP_contig_5822,length=2982>
##contig=<ID=YP_contig_5823,length=592>
##contig=<ID=YP_contig_5824,length=7128>
##contig=<ID=YP_contig_5825,length=2220>
##contig=<ID=YP_contig_5826,length=3830>
##contig=<ID=YP_contig_5827,length=323>
##contig=<ID=YP_contig_5828,length=1068>
##contig=<ID=YP_contig_5829,length=1781>
##contig=<ID=YP_contig_5830,length=2419>
##contig=<ID=YP_contig_5831,length=9816>
##contig=<ID=YP_contig_5832,length=853>
##contig=<ID=YP_contig_5833,length=253>
##contig=<ID=YP_contig_5834,length=876>
##contig=<ID=YP_contig_5835,length=2269>
##contig=<ID=YP_contig_5836,length=8165>
##contig=<ID=YP_contig_5837,length=1168>
##contig=<ID=YP_contig_5838,length=1433>
##contig=<ID=YP_contig_5839,length=1209>
##contig=<ID=YP_contig_5840,length=3034>
##contig=<ID=YP_contig_5841,length=3709>
##contig=<ID=YP_contig_5842,length=344>
##contig=<ID=YP_contig_5843,length=781>
##contig=<ID=YP_contig_5844,length=237>
##contig=<ID=YP_contig_5845,length=1052>
##contig=<ID=YP_contig_5846,length=5146>
##contig=<ID=YP_contig_5847,length=2496>
##contig=<ID=YP_contig_5848,length=6369>
##contig=<ID=YP_contig_5849,length=434>
##contig=<ID=YP_contig_5850,length=1559>
##contig=<ID=YP_contig_5851,length=2572>
##contig=<ID=YP_contig_5852,length=481>
##contig=<ID=YP_contig_5853,length=267>
##contig=<ID=YP_contig_5854,length=10387>
##contig=<ID=YP_contig_5855,length=869>
##contig=<ID=YP_contig_5856,length=536>
##contig=<ID=YP_contig_5857,length=2428>
##contig=<ID=YP_contig_5858,length=2488>
##contig=<ID=YP_contig_5859,length=1238>
##contig=<ID=YP_contig_5860,length=3304>
##contig=<ID=YP_contig_5861,length=4303>
##contig=<ID=YP_contig_5862,length=6499>
##contig=<ID=YP_contig_5863,length=3361>
##contig=<ID=YP_contig_5864,length=2604>
##contig=<ID=YP_contig_5865,length=1106>
##contig=<ID=YP_contig_5866,length=6794>
##contig=<ID=YP_contig_5867,length=3646>
##contig=<ID=YP_contig_5868,length=1161>
##contig=<ID=YP_contig_5869,length=2846>
##contig=<ID=YP_contig_5870,length=1073>
##contig=<ID=YP_contig_5871,length=467>
##contig=<ID=YP_contig_5872,length=8509>
##contig=<ID=YP_contig_5873,length=3623>
##contig=<ID=YP_contig_5874,length=2194>
##contig=<ID=YP_contig_5875,length=1595>
##contig=<ID=YP_contig_5876,length=227>
##contig=<ID=YP_contig_5877,length=888>
##contig=<ID=YP_contig_5878,length=1553>
##contig=<ID=YP_contig_5879,length=5502>
##contig=<ID=YP_contig_5880,length=3632>
##contig=<ID=YP_contig_5881,length=417>
##contig=<ID=YP_contig_5882,length=623>
##contig=<ID=YP_contig_5883,length=3417>
##contig=<ID=YP_contig_5884,length=515>
##contig=<ID=YP_contig_5885,length=1024>
##contig=<ID=YP_contig_5886,length=2157>
##contig=<ID=YP_contig_5887,length=4442>
##contig=<ID=YP_contig_5888,length=9520>
##contig=<ID=YP_contig_5889,length=10835>
##contig=<ID=YP_contig_5890,length=326>
##contig=<ID=YP_contig_5891,length=362>
##contig=<ID=YP_contig_5892,length=243>
##contig=<ID=YP_contig_5893,length=1403>
##contig=<ID=YP_contig_5894,length=600>
##contig=<ID=YP_contig_5895,length=8268>
##contig=<ID=YP_contig_5896,length=3145>
##contig=<ID=YP_contig_5897,length=248>
##contig=<ID=YP_contig_5898,length=6015>
##contig=<ID=YP_contig_5899,length=228>
##contig=<ID=YP_contig_5900,length=714>
##contig=<ID=YP_contig_5901,length=3676>
##contig=<ID=YP_contig_5902,length=3339>
##contig=<ID=YP_contig_5903,length=210>
##contig=<ID=YP_contig_5904,length=353>
##contig=<ID=YP_contig_5905,length=577>
##contig=<ID=YP_contig_5906,length=427>
##contig=<ID=YP_contig_5907,length=243>
##contig=<ID=YP_contig_5908,length=1359>
##contig=<ID=YP_contig_5909,length=574>
##contig=<ID=YP_contig_5910,length=501>
##contig=<ID=YP_contig_5911,length=3434>
##contig=<ID=YP_contig_5912,length=2190>
##contig=<ID=YP_contig_5913,length=3977>
##contig=<ID=YP_contig_5914,length=2517>
##contig=<ID=YP_contig_5915,length=504>
##contig=<ID=YP_contig_5916,length=545>
##contig=<ID=YP_contig_5917,length=517>
##contig=<ID=YP_contig_5918,length=9287>
##contig=<ID=YP_contig_5919,length=1685>
##contig=<ID=YP_contig_5920,length=2403>
##contig=<ID=YP_contig_5921,length=2635>
##contig=<ID=YP_contig_5922,length=889>
##contig=<ID=YP_contig_5923,length=2307>
##contig=<ID=YP_contig_5924,length=2003>
##contig=<ID=YP_contig_5925,length=5733>
##contig=<ID=YP_contig_5926,length=1744>
##contig=<ID=YP_contig_5927,length=3359>
##contig=<ID=YP_contig_5928,length=2837>
##contig=<ID=YP_contig_5929,length=347>
##contig=<ID=YP_contig_5930,length=1838>
##contig=<ID=YP_contig_5931,length=308>
##contig=<ID=YP_contig_5932,length=509>
##contig=<ID=YP_contig_5933,length=3944>
##contig=<ID=YP_contig_5934,length=4154>
##contig=<ID=YP_contig_5935,length=1157>
##contig=<ID=YP_contig_5936,length=300>
##contig=<ID=YP_contig_5937,length=986>
##contig=<ID=YP_contig_5938,length=2651>
##contig=<ID=YP_contig_5939,length=819>
##contig=<ID=YP_contig_5940,length=280>
##contig=<ID=YP_contig_5941,length=6056>
##contig=<ID=YP_contig_5942,length=1458>
##contig=<ID=YP_contig_5943,length=1629>
##contig=<ID=YP_contig_5944,length=2705>
##contig=<ID=YP_contig_5945,length=1874>
##contig=<ID=YP_contig_5946,length=4989>
##contig=<ID=YP_contig_5947,length=2152>
##contig=<ID=YP_contig_5948,length=2068>
##contig=<ID=YP_contig_5949,length=4751>
##contig=<ID=YP_contig_5950,length=3757>
##contig=<ID=YP_contig_5951,length=2007>
##contig=<ID=YP_contig_5952,length=283>
##contig=<ID=YP_contig_5953,length=2488>
##contig=<ID=YP_contig_5954,length=1052>
##contig=<ID=YP_contig_5955,length=839>
##contig=<ID=YP_contig_5956,length=1697>
##contig=<ID=YP_contig_5957,length=464>
##contig=<ID=YP_contig_5958,length=226>
##contig=<ID=YP_contig_5959,length=4520>
##contig=<ID=YP_contig_5960,length=7380>
##contig=<ID=YP_contig_5961,length=469>
##contig=<ID=YP_contig_5962,length=733>
##contig=<ID=YP_contig_5963,length=1147>
##contig=<ID=YP_contig_5964,length=2093>
##contig=<ID=YP_contig_5965,length=9781>
##contig=<ID=YP_contig_5966,length=1246>
##contig=<ID=YP_contig_5967,length=2276>
##contig=<ID=YP_contig_5968,length=1081>
##contig=<ID=YP_contig_5969,length=309>
##contig=<ID=YP_contig_5970,length=12647>
##contig=<ID=YP_contig_5971,length=585>
##contig=<ID=YP_contig_5972,length=449>
##contig=<ID=YP_contig_5973,length=3494>
##contig=<ID=YP_contig_5974,length=1562>
##contig=<ID=YP_contig_5975,length=2673>
##contig=<ID=YP_contig_5976,length=350>
##contig=<ID=YP_contig_5977,length=3585>
##contig=<ID=YP_contig_5978,length=7712>
##contig=<ID=YP_contig_5979,length=3212>
##contig=<ID=YP_contig_5980,length=3435>
##contig=<ID=YP_contig_5981,length=2519>
##contig=<ID=YP_contig_5982,length=2839>
##contig=<ID=YP_contig_5983,length=303>
##contig=<ID=YP_contig_5984,length=3347>
##contig=<ID=YP_contig_5985,length=2965>
##contig=<ID=YP_contig_5986,length=293>
##contig=<ID=YP_contig_5987,length=3862>
##contig=<ID=YP_contig_5988,length=1343>
##contig=<ID=YP_contig_5989,length=2979>
##contig=<ID=YP_contig_5990,length=3955>
##contig=<ID=YP_contig_5991,length=2493>
##contig=<ID=YP_contig_5992,length=3186>
##contig=<ID=YP_contig_5993,length=6599>
##contig=<ID=YP_contig_5994,length=1418>
##contig=<ID=YP_contig_5995,length=5761>
##contig=<ID=YP_contig_5996,length=596>
##contig=<ID=YP_contig_5997,length=2690>
##contig=<ID=YP_contig_5998,length=1186>
##contig=<ID=YP_contig_5999,length=355>
##contig=<ID=YP_contig_6000,length=478>
##contig=<ID=YP_contig_6001,length=3390>
##contig=<ID=YP_contig_6002,length=2882>
##contig=<ID=YP_contig_6003,length=1296>
##contig=<ID=YP_contig_6004,length=409>
##contig=<ID=YP_contig_6005,length=780>
##contig=<ID=YP_contig_6006,length=3438>
##contig=<ID=YP_contig_6007,length=2722>
##contig=<ID=YP_contig_6008,length=1845>
##contig=<ID=YP_contig_6009,length=4710>
##contig=<ID=YP_contig_6010,length=577>
##contig=<ID=YP_contig_6011,length=3346>
##contig=<ID=YP_contig_6012,length=2253>
##contig=<ID=YP_contig_6013,length=4079>
##contig=<ID=YP_contig_6014,length=942>
##contig=<ID=YP_contig_6015,length=1498>
##contig=<ID=YP_contig_6016,length=982>
##contig=<ID=YP_contig_6017,length=1065>
##contig=<ID=YP_contig_6018,length=328>
##contig=<ID=YP_contig_6019,length=272>
##contig=<ID=YP_contig_6020,length=3997>
##contig=<ID=YP_contig_6021,length=3986>
##contig=<ID=YP_contig_6022,length=6290>
##contig=<ID=YP_contig_6023,length=8028>
##contig=<ID=YP_contig_6024,length=3137>
##contig=<ID=YP_contig_6025,length=232>
##contig=<ID=YP_contig_6026,length=4667>
##contig=<ID=YP_contig_6027,length=2297>
##contig=<ID=YP_contig_6028,length=305>
##contig=<ID=YP_contig_6029,length=1523>
##contig=<ID=YP_contig_6030,length=1312>
##contig=<ID=YP_contig_6031,length=362>
##contig=<ID=YP_contig_6032,length=2363>
##contig=<ID=YP_contig_6033,length=5003>
##contig=<ID=YP_contig_6034,length=475>
##contig=<ID=YP_contig_6035,length=3813>
##contig=<ID=YP_contig_6036,length=823>
##contig=<ID=YP_contig_6037,length=3002>
##contig=<ID=YP_contig_6038,length=3025>
##contig=<ID=YP_contig_6039,length=726>
##contig=<ID=YP_contig_6040,length=2460>
##contig=<ID=YP_contig_6041,length=300>
##contig=<ID=YP_contig_6042,length=4783>
##contig=<ID=YP_contig_6043,length=322>
##contig=<ID=YP_contig_6044,length=9381>
##contig=<ID=YP_contig_6045,length=2777>
##contig=<ID=YP_contig_6046,length=757>
##contig=<ID=YP_contig_6047,length=1507>
##contig=<ID=YP_contig_6048,length=2728>
##contig=<ID=YP_contig_6049,length=1954>
##contig=<ID=YP_contig_6050,length=7515>
##contig=<ID=YP_contig_6051,length=1057>
##contig=<ID=YP_contig_6052,length=1796>
##contig=<ID=YP_contig_6053,length=6479>
##contig=<ID=YP_contig_6054,length=6261>
##contig=<ID=YP_contig_6055,length=3881>
##contig=<ID=YP_contig_6056,length=4585>
##contig=<ID=YP_contig_6057,length=9271>
##contig=<ID=YP_contig_6058,length=15506>
##contig=<ID=YP_contig_6059,length=2254>
##contig=<ID=YP_contig_6060,length=1862>
##contig=<ID=YP_contig_6061,length=2337>
##contig=<ID=YP_contig_6062,length=363>
##contig=<ID=YP_contig_6063,length=320>
##contig=<ID=YP_contig_6064,length=726>
##contig=<ID=YP_contig_6065,length=2002>
##contig=<ID=YP_contig_6066,length=207>
##contig=<ID=YP_contig_6067,length=3036>
##contig=<ID=YP_contig_6068,length=5030>
##contig=<ID=YP_contig_6069,length=1439>
##contig=<ID=YP_contig_6070,length=2922>
##contig=<ID=YP_contig_6071,length=3750>
##contig=<ID=YP_contig_6072,length=285>
##contig=<ID=YP_contig_6073,length=361>
##contig=<ID=YP_contig_6074,length=3339>
##contig=<ID=YP_contig_6075,length=688>
##contig=<ID=YP_contig_6076,length=222>
##contig=<ID=YP_contig_6077,length=2945>
##contig=<ID=YP_contig_6078,length=7303>
##contig=<ID=YP_contig_6079,length=1679>
##contig=<ID=YP_contig_6080,length=644>
##contig=<ID=YP_contig_6081,length=1202>
##contig=<ID=YP_contig_6082,length=4492>
##contig=<ID=YP_contig_6083,length=5645>
##contig=<ID=YP_contig_6084,length=874>
##contig=<ID=YP_contig_6085,length=1674>
##contig=<ID=YP_contig_6086,length=1963>
##contig=<ID=YP_contig_6087,length=3135>
##contig=<ID=YP_contig_6088,length=262>
##contig=<ID=YP_contig_6089,length=554>
##contig=<ID=YP_contig_6090,length=5019>
##contig=<ID=YP_contig_6091,length=528>
##contig=<ID=YP_contig_6092,length=556>
##contig=<ID=YP_contig_6093,length=5836>
##contig=<ID=YP_contig_6094,length=1767>
##contig=<ID=YP_contig_6095,length=1628>
##contig=<ID=YP_contig_6096,length=343>
##contig=<ID=YP_contig_6097,length=580>
##contig=<ID=YP_contig_6098,length=1352>
##contig=<ID=YP_contig_6099,length=1497>
##contig=<ID=YP_contig_6100,length=344>
##contig=<ID=YP_contig_6101,length=4534>
##contig=<ID=YP_contig_6102,length=2781>
##contig=<ID=YP_contig_6103,length=1881>
##contig=<ID=YP_contig_6104,length=3590>
##contig=<ID=YP_contig_6105,length=1417>
##contig=<ID=YP_contig_6106,length=605>
##contig=<ID=YP_contig_6107,length=457>
##contig=<ID=YP_contig_6108,length=1255>
##contig=<ID=YP_contig_6109,length=405>
##contig=<ID=YP_contig_6110,length=1128>
##contig=<ID=YP_contig_6111,length=1576>
##contig=<ID=YP_contig_6112,length=801>
##contig=<ID=YP_contig_6113,length=281>
##contig=<ID=YP_contig_6114,length=3575>
##contig=<ID=YP_contig_6115,length=1223>
##contig=<ID=YP_contig_6116,length=341>
##contig=<ID=YP_contig_6117,length=1458>
##contig=<ID=YP_contig_6118,length=1470>
##contig=<ID=YP_contig_6119,length=1418>
##contig=<ID=YP_contig_6120,length=6312>
##contig=<ID=YP_contig_6121,length=312>
##contig=<ID=YP_contig_6122,length=2036>
##contig=<ID=YP_contig_6123,length=3520>
##contig=<ID=YP_contig_6124,length=2052>
##contig=<ID=YP_contig_6125,length=4175>
##contig=<ID=YP_contig_6126,length=4577>
##contig=<ID=YP_contig_6127,length=2081>
##contig=<ID=YP_contig_6128,length=601>
##contig=<ID=YP_contig_6129,length=1109>
##contig=<ID=YP_contig_6130,length=513>
##contig=<ID=YP_contig_6131,length=400>
##contig=<ID=YP_contig_6132,length=3629>
##contig=<ID=YP_contig_6133,length=1292>
##contig=<ID=YP_contig_6134,length=2317>
##contig=<ID=YP_contig_6135,length=322>
##contig=<ID=YP_contig_6136,length=3463>
##contig=<ID=YP_contig_6137,length=1712>
##contig=<ID=YP_contig_6138,length=2069>
##contig=<ID=YP_contig_6139,length=2029>
##contig=<ID=YP_contig_6140,length=511>
##contig=<ID=YP_contig_6141,length=1949>
##contig=<ID=YP_contig_6142,length=333>
##contig=<ID=YP_contig_6143,length=2754>
##contig=<ID=YP_contig_6144,length=2093>
##contig=<ID=YP_contig_6145,length=545>
##contig=<ID=YP_contig_6146,length=2649>
##contig=<ID=YP_contig_6147,length=272>
##contig=<ID=YP_contig_6148,length=1702>
##contig=<ID=YP_contig_6149,length=2484>
##contig=<ID=YP_contig_6150,length=1833>
##contig=<ID=YP_contig_6151,length=881>
##contig=<ID=YP_contig_6152,length=1663>
##contig=<ID=YP_contig_6153,length=1594>
##contig=<ID=YP_contig_6154,length=1985>
##contig=<ID=YP_contig_6155,length=1259>
##contig=<ID=YP_contig_6156,length=998>
##contig=<ID=YP_contig_6157,length=1075>
##contig=<ID=YP_contig_6158,length=1841>
##contig=<ID=YP_contig_6159,length=855>
##contig=<ID=YP_contig_6160,length=3111>
##contig=<ID=YP_contig_6161,length=3484>
##contig=<ID=YP_contig_6162,length=2639>
##contig=<ID=YP_contig_6163,length=438>
##contig=<ID=YP_contig_6164,length=6042>
##contig=<ID=YP_contig_6165,length=324>
##contig=<ID=YP_contig_6166,length=6688>
##contig=<ID=YP_contig_6167,length=473>
##contig=<ID=YP_contig_6168,length=2197>
##contig=<ID=YP_contig_6169,length=839>
##contig=<ID=YP_contig_6170,length=1833>
##contig=<ID=YP_contig_6171,length=590>
##contig=<ID=YP_contig_6172,length=389>
##contig=<ID=YP_contig_6173,length=2362>
##contig=<ID=YP_contig_6174,length=217>
##contig=<ID=YP_contig_6175,length=2231>
##contig=<ID=YP_contig_6176,length=4407>
##contig=<ID=YP_contig_6177,length=679>
##contig=<ID=YP_contig_6178,length=373>
##contig=<ID=YP_contig_6179,length=2183>
##contig=<ID=YP_contig_6180,length=239>
##contig=<ID=YP_contig_6181,length=3059>
##contig=<ID=YP_contig_6182,length=7003>
##contig=<ID=YP_contig_6183,length=3041>
##contig=<ID=YP_contig_6184,length=597>
##contig=<ID=YP_contig_6185,length=1720>
##contig=<ID=YP_contig_6186,length=1345>
##contig=<ID=YP_contig_6187,length=975>
##contig=<ID=YP_contig_6188,length=1051>
##contig=<ID=YP_contig_6189,length=818>
##contig=<ID=YP_contig_6190,length=264>
##contig=<ID=YP_contig_6191,length=275>
##contig=<ID=YP_contig_6192,length=376>
##contig=<ID=YP_contig_6193,length=1096>
##contig=<ID=YP_contig_6194,length=3749>
##contig=<ID=YP_contig_6195,length=1010>
##contig=<ID=YP_contig_6196,length=2313>
##contig=<ID=YP_contig_6197,length=2944>
##contig=<ID=YP_contig_6198,length=4557>
##contig=<ID=YP_contig_6199,length=2702>
##contig=<ID=YP_contig_6200,length=435>
##contig=<ID=YP_contig_6201,length=1491>
##contig=<ID=YP_contig_6202,length=1870>
##contig=<ID=YP_contig_6203,length=3170>
##contig=<ID=YP_contig_6204,length=4074>
##contig=<ID=YP_contig_6205,length=238>
##contig=<ID=YP_contig_6206,length=1533>
##contig=<ID=YP_contig_6207,length=1267>
##contig=<ID=YP_contig_6208,length=2182>
##contig=<ID=YP_contig_6209,length=3949>
##contig=<ID=YP_contig_6210,length=2387>
##contig=<ID=YP_contig_6211,length=402>
##contig=<ID=YP_contig_6212,length=3357>
##contig=<ID=YP_contig_6213,length=6978>
##contig=<ID=YP_contig_6214,length=2972>
##contig=<ID=YP_contig_6215,length=8482>
##contig=<ID=YP_contig_6216,length=4720>
##contig=<ID=YP_contig_6217,length=372>
##contig=<ID=YP_contig_6218,length=2610>
##contig=<ID=YP_contig_6219,length=1646>
##contig=<ID=YP_contig_6220,length=4215>
##contig=<ID=YP_contig_6221,length=625>
##contig=<ID=YP_contig_6222,length=1260>
##contig=<ID=YP_contig_6223,length=1940>
##contig=<ID=YP_contig_6224,length=1131>
##contig=<ID=YP_contig_6225,length=2799>
##contig=<ID=YP_contig_6226,length=1123>
##contig=<ID=YP_contig_6227,length=2035>
##contig=<ID=YP_contig_6228,length=2131>
##contig=<ID=YP_contig_6229,length=2387>
##contig=<ID=YP_contig_6230,length=3767>
##contig=<ID=YP_contig_6231,length=4655>
##contig=<ID=YP_contig_6232,length=2093>
##contig=<ID=YP_contig_6233,length=7021>
##contig=<ID=YP_contig_6234,length=2693>
##contig=<ID=YP_contig_6235,length=3034>
##contig=<ID=YP_contig_6236,length=3458>
##contig=<ID=YP_contig_6237,length=265>
##contig=<ID=YP_contig_6238,length=2702>
##contig=<ID=YP_contig_6239,length=2625>
##contig=<ID=YP_contig_6240,length=3997>
##contig=<ID=YP_contig_6241,length=1913>
##contig=<ID=YP_contig_6242,length=2785>
##contig=<ID=YP_contig_6243,length=2567>
##contig=<ID=YP_contig_6244,length=1233>
##contig=<ID=YP_contig_6245,length=269>
##contig=<ID=YP_contig_6246,length=2183>
##contig=<ID=YP_contig_6247,length=2009>
##contig=<ID=YP_contig_6248,length=1389>
##contig=<ID=YP_contig_6249,length=1146>
##contig=<ID=YP_contig_6250,length=1617>
##contig=<ID=YP_contig_6251,length=2365>
##contig=<ID=YP_contig_6252,length=959>
##contig=<ID=YP_contig_6253,length=369>
##contig=<ID=YP_contig_6254,length=1222>
##contig=<ID=YP_contig_6255,length=5518>
##contig=<ID=YP_contig_6256,length=397>
##contig=<ID=YP_contig_6257,length=536>
##contig=<ID=YP_contig_6258,length=1421>
##contig=<ID=YP_contig_6259,length=829>
##contig=<ID=YP_contig_6260,length=275>
##contig=<ID=YP_contig_6261,length=845>
##contig=<ID=YP_contig_6262,length=17243>
##contig=<ID=YP_contig_6263,length=2388>
##contig=<ID=YP_contig_6264,length=506>
##contig=<ID=YP_contig_6265,length=302>
##contig=<ID=YP_contig_6266,length=6438>
##contig=<ID=YP_contig_6267,length=2802>
##contig=<ID=YP_contig_6268,length=5059>
##contig=<ID=YP_contig_6269,length=4363>
##contig=<ID=YP_contig_6270,length=2328>
##contig=<ID=YP_contig_6271,length=5062>
##contig=<ID=YP_contig_6272,length=313>
##contig=<ID=YP_contig_6273,length=970>
##contig=<ID=YP_contig_6274,length=6669>
##contig=<ID=YP_contig_6275,length=2895>
##contig=<ID=YP_contig_6276,length=13236>
##contig=<ID=YP_contig_6277,length=998>
##contig=<ID=YP_contig_6278,length=1706>
##contig=<ID=YP_contig_6279,length=207>
##contig=<ID=YP_contig_6280,length=311>
##contig=<ID=YP_contig_6281,length=2713>
##contig=<ID=YP_contig_6282,length=5127>
##contig=<ID=YP_contig_6283,length=2717>
##contig=<ID=YP_contig_6284,length=676>
##contig=<ID=YP_contig_6285,length=3244>
##contig=<ID=YP_contig_6286,length=220>
##contig=<ID=YP_contig_6287,length=1793>
##contig=<ID=YP_contig_6288,length=310>
##contig=<ID=YP_contig_6289,length=757>
##contig=<ID=YP_contig_6290,length=5131>
##contig=<ID=YP_contig_6291,length=1639>
##contig=<ID=YP_contig_6292,length=3261>
##contig=<ID=YP_contig_6293,length=312>
##contig=<ID=YP_contig_6294,length=2759>
##contig=<ID=YP_contig_6295,length=211>
##contig=<ID=YP_contig_6296,length=1966>
##contig=<ID=YP_contig_6297,length=1387>
##contig=<ID=YP_contig_6298,length=255>
##contig=<ID=YP_contig_6299,length=2229>
##contig=<ID=YP_contig_6300,length=2062>
##contig=<ID=YP_contig_6301,length=1249>
##contig=<ID=YP_contig_6302,length=304>
##contig=<ID=YP_contig_6303,length=564>
##contig=<ID=YP_contig_6304,length=4789>
##contig=<ID=YP_contig_6305,length=2557>
##contig=<ID=YP_contig_6306,length=1066>
##contig=<ID=YP_contig_6307,length=468>
##contig=<ID=YP_contig_6308,length=800>
##contig=<ID=YP_contig_6309,length=3651>
##contig=<ID=YP_contig_6310,length=3843>
##contig=<ID=YP_contig_6311,length=10116>
##contig=<ID=YP_contig_6312,length=306>
##contig=<ID=YP_contig_6313,length=2062>
##contig=<ID=YP_contig_6314,length=9019>
##contig=<ID=YP_contig_6315,length=2256>
##contig=<ID=YP_contig_6316,length=621>
##contig=<ID=YP_contig_6317,length=1010>
##contig=<ID=YP_contig_6318,length=1004>
##contig=<ID=YP_contig_6319,length=2057>
##contig=<ID=YP_contig_6320,length=283>
##contig=<ID=YP_contig_6321,length=2938>
##contig=<ID=YP_contig_6322,length=977>
##contig=<ID=YP_contig_6323,length=3080>
##contig=<ID=YP_contig_6324,length=10470>
##contig=<ID=YP_contig_6325,length=520>
##contig=<ID=YP_contig_6326,length=1934>
##contig=<ID=YP_contig_6327,length=3499>
##contig=<ID=YP_contig_6328,length=2104>
##contig=<ID=YP_contig_6329,length=9357>
##contig=<ID=YP_contig_6330,length=351>
##contig=<ID=YP_contig_6331,length=2993>
##contig=<ID=YP_contig_6332,length=1354>
##contig=<ID=YP_contig_6333,length=2934>
##contig=<ID=YP_contig_6334,length=4815>
##contig=<ID=YP_contig_6335,length=1682>
##contig=<ID=YP_contig_6336,length=1930>
##contig=<ID=YP_contig_6337,length=4054>
##contig=<ID=YP_contig_6338,length=823>
##contig=<ID=YP_contig_6339,length=2316>
##contig=<ID=YP_contig_6340,length=2761>
##contig=<ID=YP_contig_6341,length=2210>
##contig=<ID=YP_contig_6342,length=8379>
##contig=<ID=YP_contig_6343,length=354>
##contig=<ID=YP_contig_6344,length=3128>
##contig=<ID=YP_contig_6345,length=4958>
##contig=<ID=YP_contig_6346,length=2250>
##contig=<ID=YP_contig_6347,length=1852>
##contig=<ID=YP_contig_6348,length=5491>
##contig=<ID=YP_contig_6349,length=1087>
##contig=<ID=YP_contig_6350,length=565>
##contig=<ID=YP_contig_6351,length=2473>
##contig=<ID=YP_contig_6352,length=1207>
##contig=<ID=YP_contig_6353,length=2824>
##contig=<ID=YP_contig_6354,length=1478>
##contig=<ID=YP_contig_6355,length=1846>
##contig=<ID=YP_contig_6356,length=707>
##contig=<ID=YP_contig_6357,length=3595>
##contig=<ID=YP_contig_6358,length=3421>
##contig=<ID=YP_contig_6359,length=1079>
##contig=<ID=YP_contig_6360,length=3155>
##contig=<ID=YP_contig_6361,length=302>
##contig=<ID=YP_contig_6362,length=222>
##contig=<ID=YP_contig_6363,length=1915>
##contig=<ID=YP_contig_6364,length=4716>
##contig=<ID=YP_contig_6365,length=1450>
##contig=<ID=YP_contig_6366,length=3471>
##contig=<ID=YP_contig_6367,length=398>
##contig=<ID=YP_contig_6368,length=1399>
##contig=<ID=YP_contig_6369,length=7525>
##contig=<ID=YP_contig_6370,length=6547>
##contig=<ID=YP_contig_6371,length=1247>
##contig=<ID=YP_contig_6372,length=1729>
##contig=<ID=YP_contig_6373,length=351>
##contig=<ID=YP_contig_6374,length=400>
##contig=<ID=YP_contig_6375,length=221>
##contig=<ID=YP_contig_6376,length=1593>
##contig=<ID=YP_contig_6377,length=4964>
##contig=<ID=YP_contig_6378,length=1368>
##contig=<ID=YP_contig_6379,length=2019>
##contig=<ID=YP_contig_6380,length=4151>
##contig=<ID=YP_contig_6381,length=281>
##contig=<ID=YP_contig_6382,length=4552>
##contig=<ID=YP_contig_6383,length=3989>
##contig=<ID=YP_contig_6384,length=1386>
##contig=<ID=YP_contig_6385,length=614>
##contig=<ID=YP_contig_6386,length=465>
##contig=<ID=YP_contig_6387,length=696>
##contig=<ID=YP_contig_6388,length=1177>
##contig=<ID=YP_contig_6389,length=5165>
##contig=<ID=YP_contig_6390,length=1112>
##contig=<ID=YP_contig_6391,length=836>
##contig=<ID=YP_contig_6392,length=1670>
##contig=<ID=YP_contig_6393,length=2137>
##contig=<ID=YP_contig_6394,length=1570>
##contig=<ID=YP_contig_6395,length=3711>
##contig=<ID=YP_contig_6396,length=589>
##contig=<ID=YP_contig_6397,length=1208>
##contig=<ID=YP_contig_6398,length=583>
##contig=<ID=YP_contig_6399,length=4232>
##contig=<ID=YP_contig_6400,length=376>
##contig=<ID=YP_contig_6401,length=15827>
##contig=<ID=YP_contig_6402,length=3102>
##contig=<ID=YP_contig_6403,length=2246>
##contig=<ID=YP_contig_6404,length=433>
##contig=<ID=YP_contig_6405,length=1421>
##contig=<ID=YP_contig_6406,length=286>
##contig=<ID=YP_contig_6407,length=1298>
##contig=<ID=YP_contig_6408,length=1213>
##contig=<ID=YP_contig_6409,length=2475>
##contig=<ID=YP_contig_6410,length=2010>
##contig=<ID=YP_contig_6411,length=2647>
##contig=<ID=YP_contig_6412,length=4001>
##contig=<ID=YP_contig_6413,length=2032>
##contig=<ID=YP_contig_6414,length=1602>
##contig=<ID=YP_contig_6415,length=2495>
##contig=<ID=YP_contig_6416,length=1915>
##contig=<ID=YP_contig_6417,length=3968>
##contig=<ID=YP_contig_6418,length=917>
##contig=<ID=YP_contig_6419,length=586>
##contig=<ID=YP_contig_6420,length=3762>
##contig=<ID=YP_contig_6421,length=4413>
##contig=<ID=YP_contig_6422,length=5544>
##contig=<ID=YP_contig_6423,length=4543>
##contig=<ID=YP_contig_6424,length=1454>
##contig=<ID=YP_contig_6425,length=4574>
##contig=<ID=YP_contig_6426,length=2880>
##contig=<ID=YP_contig_6427,length=3905>
##contig=<ID=YP_contig_6428,length=3974>
##contig=<ID=YP_contig_6429,length=253>
##contig=<ID=YP_contig_6430,length=602>
##contig=<ID=YP_contig_6431,length=4823>
##contig=<ID=YP_contig_6432,length=300>
##contig=<ID=YP_contig_6433,length=1726>
##contig=<ID=YP_contig_6434,length=4289>
##contig=<ID=YP_contig_6435,length=4115>
##contig=<ID=YP_contig_6436,length=1388>
##contig=<ID=YP_contig_6437,length=964>
##contig=<ID=YP_contig_6438,length=3456>
##contig=<ID=YP_contig_6439,length=871>
##contig=<ID=YP_contig_6440,length=369>
##contig=<ID=YP_contig_6441,length=1186>
##contig=<ID=YP_contig_6442,length=1786>
##contig=<ID=YP_contig_6443,length=6155>
##contig=<ID=YP_contig_6444,length=2585>
##contig=<ID=YP_contig_6445,length=1819>
##contig=<ID=YP_contig_6446,length=731>
##contig=<ID=YP_contig_6447,length=2743>
##contig=<ID=YP_contig_6448,length=2778>
##contig=<ID=YP_contig_6449,length=4182>
##contig=<ID=YP_contig_6450,length=292>
##contig=<ID=YP_contig_6451,length=425>
##contig=<ID=YP_contig_6452,length=1575>
##contig=<ID=YP_contig_6453,length=5407>
##contig=<ID=YP_contig_6454,length=3138>
##contig=<ID=YP_contig_6455,length=917>
##contig=<ID=YP_contig_6456,length=3246>
##contig=<ID=YP_contig_6457,length=3794>
##contig=<ID=YP_contig_6458,length=1670>
##contig=<ID=YP_contig_6459,length=2866>
##contig=<ID=YP_contig_6460,length=2218>
##contig=<ID=YP_contig_6461,length=1289>
##contig=<ID=YP_contig_6462,length=2420>
##contig=<ID=YP_contig_6463,length=13789>
##contig=<ID=YP_contig_6464,length=2777>
##contig=<ID=YP_contig_6465,length=3606>
##contig=<ID=YP_contig_6466,length=340>
##contig=<ID=YP_contig_6467,length=2858>
##contig=<ID=YP_contig_6468,length=1814>
##contig=<ID=YP_contig_6469,length=208>
##contig=<ID=YP_contig_6470,length=496>
##contig=<ID=YP_contig_6471,length=3674>
##contig=<ID=YP_contig_6472,length=278>
##contig=<ID=YP_contig_6473,length=1185>
##contig=<ID=YP_contig_6474,length=2267>
##contig=<ID=YP_contig_6475,length=727>
##contig=<ID=YP_contig_6476,length=2140>
##contig=<ID=YP_contig_6477,length=2352>
##contig=<ID=YP_contig_6478,length=2286>
##contig=<ID=YP_contig_6479,length=1700>
##contig=<ID=YP_contig_6480,length=3957>
##contig=<ID=YP_contig_6481,length=2521>
##contig=<ID=YP_contig_6482,length=3682>
##contig=<ID=YP_contig_6483,length=612>
##contig=<ID=YP_contig_6484,length=346>
##contig=<ID=YP_contig_6485,length=945>
##contig=<ID=YP_contig_6486,length=1118>
##contig=<ID=YP_contig_6487,length=1381>
##contig=<ID=YP_contig_6488,length=1443>
##contig=<ID=YP_contig_6489,length=6887>
##contig=<ID=YP_contig_6490,length=818>
##contig=<ID=YP_contig_6491,length=3086>
##contig=<ID=YP_contig_6492,length=4808>
##contig=<ID=YP_contig_6493,length=709>
##contig=<ID=YP_contig_6494,length=371>
##contig=<ID=YP_contig_6495,length=2922>
##contig=<ID=YP_contig_6496,length=4146>
##contig=<ID=YP_contig_6497,length=571>
##contig=<ID=YP_contig_6498,length=4643>
##contig=<ID=YP_contig_6499,length=2878>
##contig=<ID=YP_contig_6500,length=1895>
##contig=<ID=YP_contig_6501,length=692>
##contig=<ID=YP_contig_6502,length=2169>
##contig=<ID=YP_contig_6503,length=342>
##contig=<ID=YP_contig_6504,length=300>
##contig=<ID=YP_contig_6505,length=4182>
##contig=<ID=YP_contig_6506,length=2823>
##contig=<ID=YP_contig_6507,length=348>
##contig=<ID=YP_contig_6508,length=3375>
##contig=<ID=YP_contig_6509,length=5328>
##contig=<ID=YP_contig_6510,length=3821>
##contig=<ID=YP_contig_6511,length=558>
##contig=<ID=YP_contig_6512,length=292>
##contig=<ID=YP_contig_6513,length=976>
##contig=<ID=YP_contig_6514,length=1322>
##contig=<ID=YP_contig_6515,length=638>
##contig=<ID=YP_contig_6516,length=445>
##contig=<ID=YP_contig_6517,length=445>
##contig=<ID=YP_contig_6518,length=6132>
##contig=<ID=YP_contig_6519,length=334>
##contig=<ID=YP_contig_6520,length=2255>
##contig=<ID=YP_contig_6521,length=913>
##contig=<ID=YP_contig_6522,length=1642>
##contig=<ID=YP_contig_6523,length=3161>
##contig=<ID=YP_contig_6524,length=2216>
##contig=<ID=YP_contig_6525,length=269>
##contig=<ID=YP_contig_6526,length=2360>
##contig=<ID=YP_contig_6527,length=3479>
##contig=<ID=YP_contig_6528,length=532>
##contig=<ID=YP_contig_6529,length=2106>
##contig=<ID=YP_contig_6530,length=1561>
##contig=<ID=YP_contig_6531,length=2638>
##contig=<ID=YP_contig_6532,length=2200>
##contig=<ID=YP_contig_6533,length=291>
##contig=<ID=YP_contig_6534,length=4808>
##contig=<ID=YP_contig_6535,length=424>
##contig=<ID=YP_contig_6536,length=1504>
##contig=<ID=YP_contig_6537,length=285>
##contig=<ID=YP_contig_6538,length=1290>
##contig=<ID=YP_contig_6539,length=4357>
##contig=<ID=YP_contig_6540,length=1954>
##contig=<ID=YP_contig_6541,length=1554>
##contig=<ID=YP_contig_6542,length=1358>
##contig=<ID=YP_contig_6543,length=893>
##contig=<ID=YP_contig_6544,length=2940>
##contig=<ID=YP_contig_6545,length=360>
##contig=<ID=YP_contig_6546,length=3679>
##contig=<ID=YP_contig_6547,length=402>
##contig=<ID=YP_contig_6548,length=4029>
##contig=<ID=YP_contig_6549,length=380>
##contig=<ID=YP_contig_6550,length=3490>
##contig=<ID=YP_contig_6551,length=8497>
##contig=<ID=YP_contig_6552,length=1926>
##contig=<ID=YP_contig_6553,length=1066>
##contig=<ID=YP_contig_6554,length=843>
##contig=<ID=YP_contig_6555,length=249>
##contig=<ID=YP_contig_6556,length=257>
##contig=<ID=YP_contig_6557,length=211>
##contig=<ID=YP_contig_6558,length=1695>
##contig=<ID=YP_contig_6559,length=9932>
##contig=<ID=YP_contig_6560,length=261>
##contig=<ID=YP_contig_6561,length=1970>
##contig=<ID=YP_contig_6562,length=4920>
##contig=<ID=YP_contig_6563,length=9546>
##contig=<ID=YP_contig_6564,length=2893>
##contig=<ID=YP_contig_6565,length=1164>
##contig=<ID=YP_contig_6566,length=257>
##contig=<ID=YP_contig_6567,length=2445>
##contig=<ID=YP_contig_6568,length=5653>
##contig=<ID=YP_contig_6569,length=1033>
##contig=<ID=YP_contig_6570,length=773>
##contig=<ID=YP_contig_6571,length=1777>
##contig=<ID=YP_contig_6572,length=3047>
##contig=<ID=YP_contig_6573,length=1848>
##contig=<ID=YP_contig_6574,length=7868>
##contig=<ID=YP_contig_6575,length=322>
##contig=<ID=YP_contig_6576,length=918>
##contig=<ID=YP_contig_6577,length=768>
##contig=<ID=YP_contig_6578,length=3103>
##contig=<ID=YP_contig_6579,length=4027>
##contig=<ID=YP_contig_6580,length=886>
##contig=<ID=YP_contig_6581,length=7289>
##contig=<ID=YP_contig_6582,length=9759>
##contig=<ID=YP_contig_6583,length=3598>
##contig=<ID=YP_contig_6584,length=1404>
##contig=<ID=YP_contig_6585,length=353>
##contig=<ID=YP_contig_6586,length=1000>
##contig=<ID=YP_contig_6587,length=1476>
##contig=<ID=YP_contig_6588,length=1250>
##contig=<ID=YP_contig_6589,length=6616>
##contig=<ID=YP_contig_6590,length=4184>
##contig=<ID=YP_contig_6591,length=496>
##contig=<ID=YP_contig_6592,length=2073>
##contig=<ID=YP_contig_6593,length=975>
##contig=<ID=YP_contig_6594,length=738>
##contig=<ID=YP_contig_6595,length=5497>
##contig=<ID=YP_contig_6596,length=2024>
##contig=<ID=YP_contig_6597,length=1172>
##contig=<ID=YP_contig_6598,length=3349>
##contig=<ID=YP_contig_6599,length=1088>
##contig=<ID=YP_contig_6600,length=3079>
##contig=<ID=YP_contig_6601,length=374>
##contig=<ID=YP_contig_6602,length=265>
##contig=<ID=YP_contig_6603,length=3751>
##contig=<ID=YP_contig_6604,length=2964>
##contig=<ID=YP_contig_6605,length=1962>
##contig=<ID=YP_contig_6606,length=1021>
##contig=<ID=YP_contig_6607,length=925>
##contig=<ID=YP_contig_6608,length=7644>
##contig=<ID=YP_contig_6609,length=4683>
##contig=<ID=YP_contig_6610,length=358>
##contig=<ID=YP_contig_6611,length=3023>
##contig=<ID=YP_contig_6612,length=1454>
##contig=<ID=YP_contig_6613,length=966>
##contig=<ID=YP_contig_6614,length=600>
##contig=<ID=YP_contig_6615,length=1538>
##contig=<ID=YP_contig_6616,length=2251>
##contig=<ID=YP_contig_6617,length=2344>
##contig=<ID=YP_contig_6618,length=417>
##contig=<ID=YP_contig_6619,length=208>
##contig=<ID=YP_contig_6620,length=408>
##contig=<ID=YP_contig_6621,length=1813>
##contig=<ID=YP_contig_6622,length=433>
##contig=<ID=YP_contig_6623,length=553>
##contig=<ID=YP_contig_6624,length=629>
##contig=<ID=YP_contig_6625,length=497>
##contig=<ID=YP_contig_6626,length=3780>
##contig=<ID=YP_contig_6627,length=5192>
##contig=<ID=YP_contig_6628,length=3651>
##contig=<ID=YP_contig_6629,length=1858>
##contig=<ID=YP_contig_6630,length=5478>
##contig=<ID=YP_contig_6631,length=577>
##contig=<ID=YP_contig_6632,length=999>
##contig=<ID=YP_contig_6633,length=6259>
##contig=<ID=YP_contig_6634,length=3720>
##contig=<ID=YP_contig_6635,length=548>
##contig=<ID=YP_contig_6636,length=1892>
##contig=<ID=YP_contig_6637,length=1640>
##contig=<ID=YP_contig_6638,length=284>
##contig=<ID=YP_contig_6639,length=393>
##contig=<ID=YP_contig_6640,length=8336>
##contig=<ID=YP_contig_6641,length=972>
##contig=<ID=YP_contig_6642,length=364>
##contig=<ID=YP_contig_6643,length=1790>
##contig=<ID=YP_contig_6644,length=820>
##contig=<ID=YP_contig_6645,length=6060>
##contig=<ID=YP_contig_6646,length=4357>
##contig=<ID=YP_contig_6647,length=1259>
##contig=<ID=YP_contig_6648,length=1359>
##contig=<ID=YP_contig_6649,length=1389>
##contig=<ID=YP_contig_6650,length=1326>
##contig=<ID=YP_contig_6651,length=784>
##contig=<ID=YP_contig_6652,length=3309>
##contig=<ID=YP_contig_6653,length=1526>
##contig=<ID=YP_contig_6654,length=1306>
##contig=<ID=YP_contig_6655,length=315>
##contig=<ID=YP_contig_6656,length=545>
##contig=<ID=YP_contig_6657,length=798>
##contig=<ID=YP_contig_6658,length=3555>
##contig=<ID=YP_contig_6659,length=1177>
##contig=<ID=YP_contig_6660,length=4871>
##contig=<ID=YP_contig_6661,length=923>
##contig=<ID=YP_contig_6662,length=3073>
##contig=<ID=YP_contig_6663,length=244>
##contig=<ID=YP_contig_6664,length=2701>
##contig=<ID=YP_contig_6665,length=235>
##contig=<ID=YP_contig_6666,length=1363>
##contig=<ID=YP_contig_6667,length=5351>
##contig=<ID=YP_contig_6668,length=510>
##contig=<ID=YP_contig_6669,length=1277>
##contig=<ID=YP_contig_6670,length=1714>
##contig=<ID=YP_contig_6671,length=1453>
##contig=<ID=YP_contig_6672,length=869>
##contig=<ID=YP_contig_6673,length=2959>
##contig=<ID=YP_contig_6674,length=1625>
##contig=<ID=YP_contig_6675,length=1823>
##contig=<ID=YP_contig_6676,length=2090>
##contig=<ID=YP_contig_6677,length=759>
##contig=<ID=YP_contig_6678,length=341>
##contig=<ID=YP_contig_6679,length=2208>
##contig=<ID=YP_contig_6680,length=2878>
##contig=<ID=YP_contig_6681,length=1352>
##contig=<ID=YP_contig_6682,length=438>
##contig=<ID=YP_contig_6683,length=235>
##contig=<ID=YP_contig_6684,length=1121>
##contig=<ID=YP_contig_6685,length=4632>
##contig=<ID=YP_contig_6686,length=1060>
##contig=<ID=YP_contig_6687,length=4024>
##contig=<ID=YP_contig_6688,length=587>
##contig=<ID=YP_contig_6689,length=482>
##contig=<ID=YP_contig_6690,length=499>
##contig=<ID=YP_contig_6691,length=1355>
##contig=<ID=YP_contig_6692,length=1822>
##contig=<ID=YP_contig_6693,length=4777>
##contig=<ID=YP_contig_6694,length=274>
##contig=<ID=YP_contig_6695,length=3116>
##contig=<ID=YP_contig_6696,length=6400>
##contig=<ID=YP_contig_6697,length=6896>
##contig=<ID=YP_contig_6698,length=1521>
##contig=<ID=YP_contig_6699,length=3486>
##contig=<ID=YP_contig_6700,length=275>
##contig=<ID=YP_contig_6701,length=298>
##contig=<ID=YP_contig_6702,length=314>
##contig=<ID=YP_contig_6703,length=219>
##contig=<ID=YP_contig_6704,length=2571>
##contig=<ID=YP_contig_6705,length=4396>
##contig=<ID=YP_contig_6706,length=1346>
##contig=<ID=YP_contig_6707,length=677>
##contig=<ID=YP_contig_6708,length=1320>
##contig=<ID=YP_contig_6709,length=1882>
##contig=<ID=YP_contig_6710,length=2359>
##contig=<ID=YP_contig_6711,length=7137>
##contig=<ID=YP_contig_6712,length=3582>
##contig=<ID=YP_contig_6713,length=851>
##contig=<ID=YP_contig_6714,length=231>
##contig=<ID=YP_contig_6715,length=245>
##contig=<ID=YP_contig_6716,length=2045>
##contig=<ID=YP_contig_6717,length=1627>
##contig=<ID=YP_contig_6718,length=416>
##contig=<ID=YP_contig_6719,length=360>
##contig=<ID=YP_contig_6720,length=482>
##contig=<ID=YP_contig_6721,length=248>
##contig=<ID=YP_contig_6722,length=686>
##contig=<ID=YP_contig_6723,length=3422>
##contig=<ID=YP_contig_6724,length=5437>
##contig=<ID=YP_contig_6725,length=3608>
##contig=<ID=YP_contig_6726,length=1144>
##contig=<ID=YP_contig_6727,length=2681>
##contig=<ID=YP_contig_6728,length=2046>
##contig=<ID=YP_contig_6729,length=1639>
##contig=<ID=YP_contig_6730,length=854>
##contig=<ID=YP_contig_6731,length=915>
##contig=<ID=YP_contig_6732,length=505>
##contig=<ID=YP_contig_6733,length=300>
##contig=<ID=YP_contig_6734,length=8546>
##contig=<ID=YP_contig_6735,length=4431>
##contig=<ID=YP_contig_6736,length=644>
##contig=<ID=YP_contig_6737,length=2061>
##contig=<ID=YP_contig_6738,length=1575>
##contig=<ID=YP_contig_6739,length=7800>
##contig=<ID=YP_contig_6740,length=2495>
##contig=<ID=YP_contig_6741,length=3287>
##contig=<ID=YP_contig_6742,length=258>
##contig=<ID=YP_contig_6743,length=502>
##contig=<ID=YP_contig_6744,length=975>
##contig=<ID=YP_contig_6745,length=1523>
##contig=<ID=YP_contig_6746,length=3334>
##contig=<ID=YP_contig_6747,length=2952>
##contig=<ID=YP_contig_6748,length=2801>
##contig=<ID=YP_contig_6749,length=1637>
##contig=<ID=YP_contig_6750,length=853>
##contig=<ID=YP_contig_6751,length=2050>
##contig=<ID=YP_contig_6752,length=3977>
##contig=<ID=YP_contig_6753,length=856>
##contig=<ID=YP_contig_6754,length=1305>
##contig=<ID=YP_contig_6755,length=657>
##contig=<ID=YP_contig_6756,length=7595>
##contig=<ID=YP_contig_6757,length=4089>
##contig=<ID=YP_contig_6758,length=823>
##contig=<ID=YP_contig_6759,length=757>
##contig=<ID=YP_contig_6760,length=3322>
##contig=<ID=YP_contig_6761,length=839>
##contig=<ID=YP_contig_6762,length=1196>
##contig=<ID=YP_contig_6763,length=271>
##contig=<ID=YP_contig_6764,length=2131>
##contig=<ID=YP_contig_6765,length=329>
##contig=<ID=YP_contig_6766,length=5926>
##contig=<ID=YP_contig_6767,length=4393>
##contig=<ID=YP_contig_6768,length=2874>
##contig=<ID=YP_contig_6769,length=650>
##contig=<ID=YP_contig_6770,length=389>
##contig=<ID=YP_contig_6771,length=1867>
##contig=<ID=YP_contig_6772,length=837>
##contig=<ID=YP_contig_6773,length=284>
##contig=<ID=YP_contig_6774,length=276>
##contig=<ID=YP_contig_6775,length=1195>
##contig=<ID=YP_contig_6776,length=301>
##contig=<ID=YP_contig_6777,length=1283>
##contig=<ID=YP_contig_6778,length=5116>
##contig=<ID=YP_contig_6779,length=526>
##contig=<ID=YP_contig_6780,length=2425>
##contig=<ID=YP_contig_6781,length=1488>
##contig=<ID=YP_contig_6782,length=222>
##contig=<ID=YP_contig_6783,length=1781>
##contig=<ID=YP_contig_6784,length=305>
##contig=<ID=YP_contig_6785,length=1614>
##contig=<ID=YP_contig_6786,length=3569>
##contig=<ID=YP_contig_6787,length=1192>
##contig=<ID=YP_contig_6788,length=1018>
##contig=<ID=YP_contig_6789,length=977>
##contig=<ID=YP_contig_6790,length=1765>
##contig=<ID=YP_contig_6791,length=2493>
##contig=<ID=YP_contig_6792,length=3770>
##contig=<ID=YP_contig_6793,length=1414>
##contig=<ID=YP_contig_6794,length=1816>
##contig=<ID=YP_contig_6795,length=859>
##contig=<ID=YP_contig_6796,length=2642>
##contig=<ID=YP_contig_6797,length=206>
##contig=<ID=YP_contig_6798,length=2716>
##contig=<ID=YP_contig_6799,length=370>
##contig=<ID=YP_contig_6800,length=1527>
##contig=<ID=YP_contig_6801,length=3958>
##contig=<ID=YP_contig_6802,length=3196>
##contig=<ID=YP_contig_6803,length=242>
##contig=<ID=YP_contig_6804,length=4124>
##contig=<ID=YP_contig_6805,length=2109>
##contig=<ID=YP_contig_6806,length=5153>
##contig=<ID=YP_contig_6807,length=1277>
##contig=<ID=YP_contig_6808,length=1491>
##contig=<ID=YP_contig_6809,length=381>
##contig=<ID=YP_contig_6810,length=3111>
##contig=<ID=YP_contig_6811,length=3749>
##contig=<ID=YP_contig_6812,length=2196>
##contig=<ID=YP_contig_6813,length=301>
##contig=<ID=YP_contig_6814,length=264>
##contig=<ID=YP_contig_6815,length=2748>
##contig=<ID=YP_contig_6816,length=918>
##contig=<ID=YP_contig_6817,length=606>
##contig=<ID=YP_contig_6818,length=782>
##contig=<ID=YP_contig_6819,length=6285>
##contig=<ID=YP_contig_6820,length=3795>
##contig=<ID=YP_contig_6821,length=841>
##contig=<ID=YP_contig_6822,length=1519>
##contig=<ID=YP_contig_6823,length=2429>
##contig=<ID=YP_contig_6824,length=1432>
##contig=<ID=YP_contig_6825,length=1053>
##contig=<ID=YP_contig_6826,length=777>
##contig=<ID=YP_contig_6827,length=736>
##contig=<ID=YP_contig_6828,length=1107>
##contig=<ID=YP_contig_6829,length=6811>
##contig=<ID=YP_contig_6830,length=713>
##contig=<ID=YP_contig_6831,length=2073>
##contig=<ID=YP_contig_6832,length=3221>
##contig=<ID=YP_contig_6833,length=4423>
##contig=<ID=YP_contig_6834,length=345>
##contig=<ID=YP_contig_6835,length=1443>
##contig=<ID=YP_contig_6836,length=889>
##contig=<ID=YP_contig_6837,length=2669>
##contig=<ID=YP_contig_6838,length=3670>
##contig=<ID=YP_contig_6839,length=3453>
##contig=<ID=YP_contig_6840,length=4113>
##contig=<ID=YP_contig_6841,length=428>
##contig=<ID=YP_contig_6842,length=3610>
##contig=<ID=YP_contig_6843,length=1047>
##contig=<ID=YP_contig_6844,length=2322>
##contig=<ID=YP_contig_6845,length=651>
##contig=<ID=YP_contig_6846,length=452>
##contig=<ID=YP_contig_6847,length=899>
##contig=<ID=YP_contig_6848,length=2592>
##contig=<ID=YP_contig_6849,length=1588>
##contig=<ID=YP_contig_6850,length=626>
##contig=<ID=YP_contig_6851,length=3167>
##contig=<ID=YP_contig_6852,length=2213>
##contig=<ID=YP_contig_6853,length=3789>
##contig=<ID=YP_contig_6854,length=233>
##contig=<ID=YP_contig_6855,length=2148>
##contig=<ID=YP_contig_6856,length=707>
##contig=<ID=YP_contig_6857,length=10024>
##contig=<ID=YP_contig_6858,length=740>
##contig=<ID=YP_contig_6859,length=580>
##contig=<ID=YP_contig_6860,length=774>
##contig=<ID=YP_contig_6861,length=2177>
##contig=<ID=YP_contig_6862,length=973>
##contig=<ID=YP_contig_6863,length=4413>
##contig=<ID=YP_contig_6864,length=803>
##contig=<ID=YP_contig_6865,length=1749>
##contig=<ID=YP_contig_6866,length=1299>
##contig=<ID=YP_contig_6867,length=5655>
##contig=<ID=YP_contig_6868,length=3567>
##contig=<ID=YP_contig_6869,length=1149>
##contig=<ID=YP_contig_6870,length=3962>
##contig=<ID=YP_contig_6871,length=4715>
##contig=<ID=YP_contig_6872,length=209>
##contig=<ID=YP_contig_6873,length=1332>
##contig=<ID=YP_contig_6874,length=1123>
##contig=<ID=YP_contig_6875,length=461>
##contig=<ID=YP_contig_6876,length=3491>
##contig=<ID=YP_contig_6877,length=4631>
##contig=<ID=YP_contig_6878,length=2913>
##contig=<ID=YP_contig_6879,length=13316>
##contig=<ID=YP_contig_6880,length=1208>
##contig=<ID=YP_contig_6881,length=761>
##contig=<ID=YP_contig_6882,length=3391>
##contig=<ID=YP_contig_6883,length=1217>
##contig=<ID=YP_contig_6884,length=923>
##contig=<ID=YP_contig_6885,length=2322>
##contig=<ID=YP_contig_6886,length=206>
##contig=<ID=YP_contig_6887,length=757>
##contig=<ID=YP_contig_6888,length=811>
##contig=<ID=YP_contig_6889,length=235>
##contig=<ID=YP_contig_6890,length=5255>
##contig=<ID=YP_contig_6891,length=4287>
##contig=<ID=YP_contig_6892,length=7601>
##contig=<ID=YP_contig_6893,length=992>
##contig=<ID=YP_contig_6894,length=1098>
##contig=<ID=YP_contig_6895,length=2719>
##contig=<ID=YP_contig_6896,length=2381>
##contig=<ID=YP_contig_6897,length=3326>
##contig=<ID=YP_contig_6898,length=580>
##contig=<ID=YP_contig_6899,length=3677>
##contig=<ID=YP_contig_6900,length=2747>
##contig=<ID=YP_contig_6901,length=1485>
##contig=<ID=YP_contig_6902,length=2777>
##contig=<ID=YP_contig_6903,length=2862>
##contig=<ID=YP_contig_6904,length=4350>
##contig=<ID=YP_contig_6905,length=274>
##contig=<ID=YP_contig_6906,length=228>
##contig=<ID=YP_contig_6907,length=825>
##contig=<ID=YP_contig_6908,length=3214>
##contig=<ID=YP_contig_6909,length=665>
##contig=<ID=YP_contig_6910,length=2316>
##contig=<ID=YP_contig_6911,length=560>
##contig=<ID=YP_contig_6912,length=367>
##contig=<ID=YP_contig_6913,length=2340>
##contig=<ID=YP_contig_6914,length=5688>
##contig=<ID=YP_contig_6915,length=958>
##contig=<ID=YP_contig_6916,length=3451>
##contig=<ID=YP_contig_6917,length=209>
##contig=<ID=YP_contig_6918,length=6892>
##contig=<ID=YP_contig_6919,length=1655>
##contig=<ID=YP_contig_6920,length=2919>
##contig=<ID=YP_contig_6921,length=359>
##contig=<ID=YP_contig_6922,length=3137>
##contig=<ID=YP_contig_6923,length=339>
##contig=<ID=YP_contig_6924,length=1346>
##contig=<ID=YP_contig_6925,length=814>
##contig=<ID=YP_contig_6926,length=793>
##contig=<ID=YP_contig_6927,length=5808>
##contig=<ID=YP_contig_6928,length=3338>
##contig=<ID=YP_contig_6929,length=1076>
##contig=<ID=YP_contig_6930,length=1491>
##contig=<ID=YP_contig_6931,length=1256>
##contig=<ID=YP_contig_6932,length=467>
##contig=<ID=YP_contig_6933,length=1178>
##contig=<ID=YP_contig_6934,length=1284>
##contig=<ID=YP_contig_6935,length=5248>
##contig=<ID=YP_contig_6936,length=650>
##contig=<ID=YP_contig_6937,length=1543>
##contig=<ID=YP_contig_6938,length=289>
##contig=<ID=YP_contig_6939,length=351>
##contig=<ID=YP_contig_6940,length=5850>
##contig=<ID=YP_contig_6941,length=4726>
##contig=<ID=YP_contig_6942,length=2280>
##contig=<ID=YP_contig_6943,length=1962>
##contig=<ID=YP_contig_6944,length=4515>
##contig=<ID=YP_contig_6945,length=955>
##contig=<ID=YP_contig_6946,length=1863>
##contig=<ID=YP_contig_6947,length=2003>
##contig=<ID=YP_contig_6948,length=248>
##contig=<ID=YP_contig_6949,length=3771>
##contig=<ID=YP_contig_6950,length=767>
##contig=<ID=YP_contig_6951,length=720>
##contig=<ID=YP_contig_6952,length=6534>
##contig=<ID=YP_contig_6953,length=568>
##contig=<ID=YP_contig_6954,length=307>
##contig=<ID=YP_contig_6955,length=2982>
##contig=<ID=YP_contig_6956,length=750>
##contig=<ID=YP_contig_6957,length=2521>
##contig=<ID=YP_contig_6958,length=1982>
##contig=<ID=YP_contig_6959,length=954>
##contig=<ID=YP_contig_6960,length=6123>
##contig=<ID=YP_contig_6961,length=3578>
##contig=<ID=YP_contig_6962,length=850>
##contig=<ID=YP_contig_6963,length=697>
##contig=<ID=YP_contig_6964,length=697>
##contig=<ID=YP_contig_6965,length=237>
##contig=<ID=YP_contig_6966,length=248>
##contig=<ID=YP_contig_6967,length=6726>
##contig=<ID=YP_contig_6968,length=221>
##contig=<ID=YP_contig_6969,length=6112>
##contig=<ID=YP_contig_6970,length=614>
##contig=<ID=YP_contig_6971,length=519>
##contig=<ID=YP_contig_6972,length=2557>
##contig=<ID=YP_contig_6973,length=941>
##contig=<ID=YP_contig_6974,length=1215>
##contig=<ID=YP_contig_6975,length=2558>
##contig=<ID=YP_contig_6976,length=4676>
##contig=<ID=YP_contig_6977,length=1093>
##contig=<ID=YP_contig_6978,length=1832>
##contig=<ID=YP_contig_6979,length=461>
##contig=<ID=YP_contig_6980,length=2069>
##contig=<ID=YP_contig_6981,length=931>
##contig=<ID=YP_contig_6982,length=2260>
##contig=<ID=YP_contig_6983,length=2051>
##contig=<ID=YP_contig_6984,length=390>
##contig=<ID=YP_contig_6985,length=1098>
##contig=<ID=YP_contig_6986,length=249>
##contig=<ID=YP_contig_6987,length=1497>
##contig=<ID=YP_contig_6988,length=2041>
##contig=<ID=YP_contig_6989,length=3007>
##contig=<ID=YP_contig_6990,length=1827>
##contig=<ID=YP_contig_6991,length=2094>
##contig=<ID=YP_contig_6992,length=801>
##contig=<ID=YP_contig_6993,length=1851>
##contig=<ID=YP_contig_6994,length=4877>
##contig=<ID=YP_contig_6995,length=766>
##contig=<ID=YP_contig_6996,length=1661>
##contig=<ID=YP_contig_6997,length=6377>
##contig=<ID=YP_contig_6998,length=1384>
##contig=<ID=YP_contig_6999,length=3283>
##contig=<ID=YP_contig_7000,length=6226>
##contig=<ID=YP_contig_7001,length=2240>
##contig=<ID=YP_contig_7002,length=281>
##contig=<ID=YP_contig_7003,length=2440>
##contig=<ID=YP_contig_7004,length=285>
##contig=<ID=YP_contig_7005,length=2374>
##contig=<ID=YP_contig_7006,length=5309>
##contig=<ID=YP_contig_7007,length=343>
##contig=<ID=YP_contig_7008,length=1659>
##contig=<ID=YP_contig_7009,length=2581>
##contig=<ID=YP_contig_7010,length=2059>
##contig=<ID=YP_contig_7011,length=332>
##contig=<ID=YP_contig_7012,length=3571>
##contig=<ID=YP_contig_7013,length=689>
##contig=<ID=YP_contig_7014,length=323>
##contig=<ID=YP_contig_7015,length=606>
##contig=<ID=YP_contig_7016,length=3443>
##contig=<ID=YP_contig_7017,length=280>
##contig=<ID=YP_contig_7018,length=4680>
##contig=<ID=YP_contig_7019,length=1612>
##contig=<ID=YP_contig_7020,length=2606>
##contig=<ID=YP_contig_7021,length=1008>
##contig=<ID=YP_contig_7022,length=1009>
##contig=<ID=YP_contig_7023,length=3919>
##contig=<ID=YP_contig_7024,length=2098>
##contig=<ID=YP_contig_7025,length=4477>
##contig=<ID=YP_contig_7026,length=1554>
##contig=<ID=YP_contig_7027,length=529>
##contig=<ID=YP_contig_7028,length=1207>
##contig=<ID=YP_contig_7029,length=8440>
##contig=<ID=YP_contig_7030,length=394>
##contig=<ID=YP_contig_7031,length=205>
##contig=<ID=YP_contig_7032,length=4204>
##contig=<ID=YP_contig_7033,length=1053>
##contig=<ID=YP_contig_7034,length=5266>
##contig=<ID=YP_contig_7035,length=2013>
##contig=<ID=YP_contig_7036,length=489>
##contig=<ID=YP_contig_7037,length=3732>
##contig=<ID=YP_contig_7038,length=312>
##contig=<ID=YP_contig_7039,length=1452>
##contig=<ID=YP_contig_7040,length=278>
##contig=<ID=YP_contig_7041,length=1558>
##contig=<ID=YP_contig_7042,length=1671>
##contig=<ID=YP_contig_7043,length=435>
##contig=<ID=YP_contig_7044,length=2142>
##contig=<ID=YP_contig_7045,length=6980>
##contig=<ID=YP_contig_7046,length=561>
##contig=<ID=YP_contig_7047,length=2030>
##contig=<ID=YP_contig_7048,length=1527>
##contig=<ID=YP_contig_7049,length=2486>
##contig=<ID=YP_contig_7050,length=4016>
##contig=<ID=YP_contig_7051,length=799>
##contig=<ID=YP_contig_7052,length=377>
##contig=<ID=YP_contig_7053,length=2356>
##contig=<ID=YP_contig_7054,length=1895>
##contig=<ID=YP_contig_7055,length=1766>
##contig=<ID=YP_contig_7056,length=3706>
##contig=<ID=YP_contig_7057,length=2225>
##contig=<ID=YP_contig_7058,length=4167>
##contig=<ID=YP_contig_7059,length=3005>
##contig=<ID=YP_contig_7060,length=506>
##contig=<ID=YP_contig_7061,length=6994>
##contig=<ID=YP_contig_7062,length=5219>
##contig=<ID=YP_contig_7063,length=4011>
##contig=<ID=YP_contig_7064,length=1490>
##contig=<ID=YP_contig_7065,length=2431>
##contig=<ID=YP_contig_7066,length=3624>
##contig=<ID=YP_contig_7067,length=4131>
##contig=<ID=YP_contig_7068,length=260>
##contig=<ID=YP_contig_7069,length=950>
##contig=<ID=YP_contig_7070,length=464>
##contig=<ID=YP_contig_7071,length=913>
##contig=<ID=YP_contig_7072,length=690>
##contig=<ID=YP_contig_7073,length=3089>
##contig=<ID=YP_contig_7074,length=268>
##contig=<ID=YP_contig_7075,length=2875>
##contig=<ID=YP_contig_7076,length=4230>
##contig=<ID=YP_contig_7077,length=2779>
##contig=<ID=YP_contig_7078,length=395>
##contig=<ID=YP_contig_7079,length=5989>
##contig=<ID=YP_contig_7080,length=717>
##contig=<ID=YP_contig_7081,length=5729>
##contig=<ID=YP_contig_7082,length=2931>
##contig=<ID=YP_contig_7083,length=2490>
##contig=<ID=YP_contig_7084,length=1982>
##contig=<ID=YP_contig_7085,length=6029>
##contig=<ID=YP_contig_7086,length=397>
##contig=<ID=YP_contig_7087,length=2630>
##contig=<ID=YP_contig_7088,length=1666>
##contig=<ID=YP_contig_7089,length=2587>
##contig=<ID=YP_contig_7090,length=2853>
##contig=<ID=YP_contig_7091,length=1253>
##contig=<ID=YP_contig_7092,length=7086>
##contig=<ID=YP_contig_7093,length=528>
##contig=<ID=YP_contig_7094,length=3050>
##contig=<ID=YP_contig_7095,length=1258>
##contig=<ID=YP_contig_7096,length=2019>
##contig=<ID=YP_contig_7097,length=448>
##contig=<ID=YP_contig_7098,length=2447>
##contig=<ID=YP_contig_7099,length=3753>
##contig=<ID=YP_contig_7100,length=771>
##contig=<ID=YP_contig_7101,length=4994>
##contig=<ID=YP_contig_7102,length=1947>
##contig=<ID=YP_contig_7103,length=2436>
##contig=<ID=YP_contig_7104,length=838>
##contig=<ID=YP_contig_7105,length=6403>
##contig=<ID=YP_contig_7106,length=1638>
##contig=<ID=YP_contig_7107,length=4442>
##contig=<ID=YP_contig_7108,length=1895>
##contig=<ID=YP_contig_7109,length=795>
##contig=<ID=YP_contig_7110,length=546>
##contig=<ID=YP_contig_7111,length=2250>
##contig=<ID=YP_contig_7112,length=1089>
##contig=<ID=YP_contig_7113,length=1188>
##contig=<ID=YP_contig_7114,length=1104>
##contig=<ID=YP_contig_7115,length=1240>
##contig=<ID=YP_contig_7116,length=6414>
##contig=<ID=YP_contig_7117,length=571>
##contig=<ID=YP_contig_7118,length=2198>
##contig=<ID=YP_contig_7119,length=1950>
##contig=<ID=YP_contig_7120,length=218>
##contig=<ID=YP_contig_7121,length=1294>
##contig=<ID=YP_contig_7122,length=1546>
##contig=<ID=YP_contig_7123,length=1351>
##contig=<ID=YP_contig_7124,length=610>
##contig=<ID=YP_contig_7125,length=3656>
##contig=<ID=YP_contig_7126,length=409>
##contig=<ID=YP_contig_7127,length=327>
##contig=<ID=YP_contig_7128,length=4879>
##contig=<ID=YP_contig_7129,length=1221>
##contig=<ID=YP_contig_7130,length=965>
##contig=<ID=YP_contig_7131,length=1192>
##contig=<ID=YP_contig_7132,length=1678>
##contig=<ID=YP_contig_7133,length=2212>
##contig=<ID=YP_contig_7134,length=1396>
##contig=<ID=YP_contig_7135,length=1413>
##contig=<ID=YP_contig_7136,length=739>
##contig=<ID=YP_contig_7137,length=3118>
##contig=<ID=YP_contig_7138,length=285>
##contig=<ID=YP_contig_7139,length=205>
##contig=<ID=YP_contig_7140,length=3174>
##contig=<ID=YP_contig_7141,length=3221>
##contig=<ID=YP_contig_7142,length=1589>
##contig=<ID=YP_contig_7143,length=1903>
##contig=<ID=YP_contig_7144,length=3203>
##contig=<ID=YP_contig_7145,length=2142>
##contig=<ID=YP_contig_7146,length=2553>
##contig=<ID=YP_contig_7147,length=294>
##contig=<ID=YP_contig_7148,length=3781>
##contig=<ID=YP_contig_7149,length=2700>
##contig=<ID=YP_contig_7150,length=629>
##contig=<ID=YP_contig_7151,length=1088>
##contig=<ID=YP_contig_7152,length=3003>
##contig=<ID=YP_contig_7153,length=2515>
##contig=<ID=YP_contig_7154,length=4216>
##contig=<ID=YP_contig_7155,length=5847>
##contig=<ID=YP_contig_7156,length=1472>
##contig=<ID=YP_contig_7157,length=2178>
##contig=<ID=YP_contig_7158,length=669>
##contig=<ID=YP_contig_7159,length=1393>
##contig=<ID=YP_contig_7160,length=1122>
##contig=<ID=YP_contig_7161,length=3908>
##contig=<ID=YP_contig_7162,length=484>
##contig=<ID=YP_contig_7163,length=5179>
##contig=<ID=YP_contig_7164,length=1419>
##contig=<ID=YP_contig_7165,length=6828>
##contig=<ID=YP_contig_7166,length=3025>
##contig=<ID=YP_contig_7167,length=2664>
##contig=<ID=YP_contig_7168,length=2054>
##contig=<ID=YP_contig_7169,length=1031>
##contig=<ID=YP_contig_7170,length=2682>
##contig=<ID=YP_contig_7171,length=954>
##contig=<ID=YP_contig_7172,length=1753>
##contig=<ID=YP_contig_7173,length=1299>
##contig=<ID=YP_contig_7174,length=2151>
##contig=<ID=YP_contig_7175,length=573>
##contig=<ID=YP_contig_7176,length=646>
##contig=<ID=YP_contig_7177,length=3032>
##contig=<ID=YP_contig_7178,length=414>
##contig=<ID=YP_contig_7179,length=226>
##contig=<ID=YP_contig_7180,length=451>
##contig=<ID=YP_contig_7181,length=6188>
##contig=<ID=YP_contig_7182,length=2364>
##contig=<ID=YP_contig_7183,length=3496>
##contig=<ID=YP_contig_7184,length=3152>
##contig=<ID=YP_contig_7185,length=1945>
##contig=<ID=YP_contig_7186,length=1416>
##contig=<ID=YP_contig_7187,length=1164>
##contig=<ID=YP_contig_7188,length=3151>
##contig=<ID=YP_contig_7189,length=1510>
##contig=<ID=YP_contig_7190,length=2608>
##contig=<ID=YP_contig_7191,length=420>
##contig=<ID=YP_contig_7192,length=5386>
##contig=<ID=YP_contig_7193,length=1462>
##contig=<ID=YP_contig_7194,length=8654>
##contig=<ID=YP_contig_7195,length=452>
##contig=<ID=YP_contig_7196,length=1417>
##contig=<ID=YP_contig_7197,length=7939>
##contig=<ID=YP_contig_7198,length=2284>
##contig=<ID=YP_contig_7199,length=1077>
##contig=<ID=YP_contig_7200,length=2019>
##contig=<ID=YP_contig_7201,length=1323>
##contig=<ID=YP_contig_7202,length=289>
##contig=<ID=YP_contig_7203,length=232>
##contig=<ID=YP_contig_7204,length=376>
##contig=<ID=YP_contig_7205,length=3113>
##contig=<ID=YP_contig_7206,length=298>
##contig=<ID=YP_contig_7207,length=3917>
##contig=<ID=YP_contig_7208,length=1127>
##contig=<ID=YP_contig_7209,length=488>
##contig=<ID=YP_contig_7210,length=2174>
##contig=<ID=YP_contig_7211,length=1468>
##contig=<ID=YP_contig_7212,length=3029>
##contig=<ID=YP_contig_7213,length=1323>
##contig=<ID=YP_contig_7214,length=1548>
##contig=<ID=YP_contig_7215,length=3606>
##contig=<ID=YP_contig_7216,length=2683>
##contig=<ID=YP_contig_7217,length=2089>
##contig=<ID=YP_contig_7218,length=3151>
##contig=<ID=YP_contig_7219,length=3112>
##contig=<ID=YP_contig_7220,length=379>
##contig=<ID=YP_contig_7221,length=1251>
##contig=<ID=YP_contig_7222,length=10945>
##contig=<ID=YP_contig_7223,length=951>
##contig=<ID=YP_contig_7224,length=537>
##contig=<ID=YP_contig_7225,length=1253>
##contig=<ID=YP_contig_7226,length=1479>
##contig=<ID=YP_contig_7227,length=5432>
##contig=<ID=YP_contig_7228,length=554>
##contig=<ID=YP_contig_7229,length=280>
##contig=<ID=YP_contig_7230,length=431>
##contig=<ID=YP_contig_7231,length=790>
##contig=<ID=YP_contig_7232,length=1521>
##contig=<ID=YP_contig_7233,length=6612>
##contig=<ID=YP_contig_7234,length=4358>
##contig=<ID=YP_contig_7235,length=1888>
##contig=<ID=YP_contig_7236,length=2769>
##contig=<ID=YP_contig_7237,length=1331>
##contig=<ID=YP_contig_7238,length=1572>
##contig=<ID=YP_contig_7239,length=511>
##contig=<ID=YP_contig_7240,length=9682>
##contig=<ID=YP_contig_7241,length=1775>
##contig=<ID=YP_contig_7242,length=13408>
##contig=<ID=YP_contig_7243,length=3370>
##contig=<ID=YP_contig_7244,length=238>
##contig=<ID=YP_contig_7245,length=217>
##contig=<ID=YP_contig_7246,length=2769>
##contig=<ID=YP_contig_7247,length=4756>
##contig=<ID=YP_contig_7248,length=2200>
##contig=<ID=YP_contig_7249,length=2350>
##contig=<ID=YP_contig_7250,length=244>
##contig=<ID=YP_contig_7251,length=1322>
##contig=<ID=YP_contig_7252,length=7171>
##contig=<ID=YP_contig_7253,length=2413>
##contig=<ID=YP_contig_7254,length=3783>
##contig=<ID=YP_contig_7255,length=9424>
##contig=<ID=YP_contig_7256,length=630>
##contig=<ID=YP_contig_7257,length=2500>
##contig=<ID=YP_contig_7258,length=1608>
##contig=<ID=YP_contig_7259,length=346>
##contig=<ID=YP_contig_7260,length=3014>
##contig=<ID=YP_contig_7261,length=286>
##contig=<ID=YP_contig_7262,length=561>
##contig=<ID=YP_contig_7263,length=467>
##contig=<ID=YP_contig_7264,length=863>
##contig=<ID=YP_contig_7265,length=594>
##contig=<ID=YP_contig_7266,length=4097>
##contig=<ID=YP_contig_7267,length=1177>
##contig=<ID=YP_contig_7268,length=1284>
##contig=<ID=YP_contig_7269,length=305>
##contig=<ID=YP_contig_7270,length=908>
##contig=<ID=YP_contig_7271,length=1304>
##contig=<ID=YP_contig_7272,length=831>
##contig=<ID=YP_contig_7273,length=2995>
##contig=<ID=YP_contig_7274,length=207>
##contig=<ID=YP_contig_7275,length=1178>
##contig=<ID=YP_contig_7276,length=282>
##contig=<ID=YP_contig_7277,length=1050>
##contig=<ID=YP_contig_7278,length=1617>
##contig=<ID=YP_contig_7279,length=2659>
##contig=<ID=YP_contig_7280,length=968>
##contig=<ID=YP_contig_7281,length=1677>
##contig=<ID=YP_contig_7282,length=2247>
##contig=<ID=YP_contig_7283,length=473>
##contig=<ID=YP_contig_7284,length=323>
##contig=<ID=YP_contig_7285,length=866>
##contig=<ID=YP_contig_7286,length=566>
##contig=<ID=YP_contig_7287,length=2979>
##contig=<ID=YP_contig_7288,length=674>
##contig=<ID=YP_contig_7289,length=1837>
##contig=<ID=YP_contig_7290,length=4102>
##contig=<ID=YP_contig_7291,length=1111>
##contig=<ID=YP_contig_7292,length=267>
##contig=<ID=YP_contig_7293,length=695>
##contig=<ID=YP_contig_7294,length=738>
##contig=<ID=YP_contig_7295,length=2794>
##contig=<ID=YP_contig_7296,length=3701>
##contig=<ID=YP_contig_7297,length=2557>
##contig=<ID=YP_contig_7298,length=2899>
##contig=<ID=YP_contig_7299,length=1012>
##contig=<ID=YP_contig_7300,length=4375>
##contig=<ID=YP_contig_7301,length=3800>
##contig=<ID=YP_contig_7302,length=2740>
##contig=<ID=YP_contig_7303,length=2110>
##contig=<ID=YP_contig_7304,length=3618>
##contig=<ID=YP_contig_7305,length=1019>
##contig=<ID=YP_contig_7306,length=331>
##contig=<ID=YP_contig_7307,length=3839>
##contig=<ID=YP_contig_7308,length=407>
##contig=<ID=YP_contig_7309,length=4203>
##contig=<ID=YP_contig_7310,length=1029>
##contig=<ID=YP_contig_7311,length=2844>
##contig=<ID=YP_contig_7312,length=3178>
##contig=<ID=YP_contig_7313,length=805>
##contig=<ID=YP_contig_7314,length=743>
##contig=<ID=YP_contig_7315,length=616>
##contig=<ID=YP_contig_7316,length=1141>
##contig=<ID=YP_contig_7317,length=2627>
##contig=<ID=YP_contig_7318,length=382>
##contig=<ID=YP_contig_7319,length=1829>
##contig=<ID=YP_contig_7320,length=5616>
##contig=<ID=YP_contig_7321,length=3118>
##contig=<ID=YP_contig_7322,length=318>
##contig=<ID=YP_contig_7323,length=509>
##contig=<ID=YP_contig_7324,length=1737>
##contig=<ID=YP_contig_7325,length=4541>
##contig=<ID=YP_contig_7326,length=1602>
##contig=<ID=YP_contig_7327,length=3556>
##contig=<ID=YP_contig_7328,length=963>
##contig=<ID=YP_contig_7329,length=869>
##contig=<ID=YP_contig_7330,length=524>
##contig=<ID=YP_contig_7331,length=1701>
##contig=<ID=YP_contig_7332,length=2581>
##contig=<ID=YP_contig_7333,length=1179>
##contig=<ID=YP_contig_7334,length=5355>
##contig=<ID=YP_contig_7335,length=263>
##contig=<ID=YP_contig_7336,length=3842>
##contig=<ID=YP_contig_7337,length=688>
##contig=<ID=YP_contig_7338,length=1935>
##contig=<ID=YP_contig_7339,length=7673>
##contig=<ID=YP_contig_7340,length=716>
##contig=<ID=YP_contig_7341,length=2951>
##contig=<ID=YP_contig_7342,length=2053>
##contig=<ID=YP_contig_7343,length=2188>
##contig=<ID=YP_contig_7344,length=1902>
##contig=<ID=YP_contig_7345,length=1334>
##contig=<ID=YP_contig_7346,length=721>
##contig=<ID=YP_contig_7347,length=2373>
##contig=<ID=YP_contig_7348,length=2292>
##contig=<ID=YP_contig_7349,length=3084>
##contig=<ID=YP_contig_7350,length=550>
##contig=<ID=YP_contig_7351,length=363>
##contig=<ID=YP_contig_7352,length=3003>
##contig=<ID=YP_contig_7353,length=5240>
##contig=<ID=YP_contig_7354,length=7861>
##contig=<ID=YP_contig_7355,length=1342>
##contig=<ID=YP_contig_7356,length=2553>
##contig=<ID=YP_contig_7357,length=1197>
##contig=<ID=YP_contig_7358,length=563>
##contig=<ID=YP_contig_7359,length=276>
##contig=<ID=YP_contig_7360,length=1774>
##contig=<ID=YP_contig_7361,length=488>
##contig=<ID=YP_contig_7362,length=2073>
##contig=<ID=YP_contig_7363,length=847>
##contig=<ID=YP_contig_7364,length=11607>
##contig=<ID=YP_contig_7365,length=2983>
##contig=<ID=YP_contig_7366,length=1027>
##contig=<ID=YP_contig_7367,length=600>
##contig=<ID=YP_contig_7368,length=2246>
##contig=<ID=YP_contig_7369,length=1101>
##contig=<ID=YP_contig_7370,length=1535>
##contig=<ID=YP_contig_7371,length=1422>
##contig=<ID=YP_contig_7372,length=6398>
##contig=<ID=YP_contig_7373,length=930>
##contig=<ID=YP_contig_7374,length=2218>
##contig=<ID=YP_contig_7375,length=4471>
##contig=<ID=YP_contig_7376,length=2860>
##contig=<ID=YP_contig_7377,length=1183>
##contig=<ID=YP_contig_7378,length=3935>
##contig=<ID=YP_contig_7379,length=316>
##contig=<ID=YP_contig_7380,length=2416>
##contig=<ID=YP_contig_7381,length=2577>
##contig=<ID=YP_contig_7382,length=1800>
##contig=<ID=YP_contig_7383,length=671>
##contig=<ID=YP_contig_7384,length=6746>
##contig=<ID=YP_contig_7385,length=501>
##contig=<ID=YP_contig_7386,length=729>
##contig=<ID=YP_contig_7387,length=1344>
##contig=<ID=YP_contig_7388,length=2984>
##contig=<ID=YP_contig_7389,length=793>
##contig=<ID=YP_contig_7390,length=1772>
##contig=<ID=YP_contig_7391,length=532>
##contig=<ID=YP_contig_7392,length=2608>
##contig=<ID=YP_contig_7393,length=3411>
##contig=<ID=YP_contig_7394,length=354>
##contig=<ID=YP_contig_7395,length=817>
##contig=<ID=YP_contig_7396,length=4493>
##contig=<ID=YP_contig_7397,length=4217>
##contig=<ID=YP_contig_7398,length=3902>
##contig=<ID=YP_contig_7399,length=16316>
##contig=<ID=YP_contig_7400,length=312>
##contig=<ID=YP_contig_7401,length=14261>
##contig=<ID=YP_contig_7402,length=2498>
##contig=<ID=YP_contig_7403,length=5010>
##contig=<ID=YP_contig_7404,length=4411>
##contig=<ID=YP_contig_7405,length=2715>
##contig=<ID=YP_contig_7406,length=751>
##contig=<ID=YP_contig_7407,length=2442>
##contig=<ID=YP_contig_7408,length=2662>
##contig=<ID=YP_contig_7409,length=2331>
##contig=<ID=YP_contig_7410,length=238>
##contig=<ID=YP_contig_7411,length=1815>
##contig=<ID=YP_contig_7412,length=6860>
##contig=<ID=YP_contig_7413,length=1507>
##contig=<ID=YP_contig_7414,length=3967>
##contig=<ID=YP_contig_7415,length=358>
##contig=<ID=YP_contig_7416,length=890>
##contig=<ID=YP_contig_7417,length=1896>
##contig=<ID=YP_contig_7418,length=1905>
##contig=<ID=YP_contig_7419,length=4602>
##contig=<ID=YP_contig_7420,length=814>
##contig=<ID=YP_contig_7421,length=6307>
##contig=<ID=YP_contig_7422,length=1731>
##contig=<ID=YP_contig_7423,length=2561>
##contig=<ID=YP_contig_7424,length=716>
##contig=<ID=YP_contig_7425,length=491>
##contig=<ID=YP_contig_7426,length=255>
##contig=<ID=YP_contig_7427,length=2022>
##contig=<ID=YP_contig_7428,length=345>
##contig=<ID=YP_contig_7429,length=1968>
##contig=<ID=YP_contig_7430,length=1933>
##contig=<ID=YP_contig_7431,length=1715>
##contig=<ID=YP_contig_7432,length=393>
##contig=<ID=YP_contig_7433,length=2544>
##contig=<ID=YP_contig_7434,length=1880>
##contig=<ID=YP_contig_7435,length=537>
##contig=<ID=YP_contig_7436,length=372>
##contig=<ID=YP_contig_7437,length=3686>
##contig=<ID=YP_contig_7438,length=1427>
##contig=<ID=YP_contig_7439,length=8302>
##contig=<ID=YP_contig_7440,length=4495>
##contig=<ID=YP_contig_7441,length=1799>
##contig=<ID=YP_contig_7442,length=2984>
##contig=<ID=YP_contig_7443,length=5715>
##contig=<ID=YP_contig_7444,length=7419>
##contig=<ID=YP_contig_7445,length=8178>
##contig=<ID=YP_contig_7446,length=401>
##contig=<ID=YP_contig_7447,length=3792>
##contig=<ID=YP_contig_7448,length=10176>
##contig=<ID=YP_contig_7449,length=1486>
##contig=<ID=YP_contig_7450,length=8235>
##contig=<ID=YP_contig_7451,length=341>
##contig=<ID=YP_contig_7452,length=1954>
##contig=<ID=YP_contig_7453,length=1273>
##contig=<ID=YP_contig_7454,length=431>
##contig=<ID=YP_contig_7455,length=354>
##contig=<ID=YP_contig_7456,length=3130>
##contig=<ID=YP_contig_7457,length=3264>
##contig=<ID=YP_contig_7458,length=1097>
##contig=<ID=YP_contig_7459,length=5104>
##contig=<ID=YP_contig_7460,length=2015>
##contig=<ID=YP_contig_7461,length=1228>
##contig=<ID=YP_contig_7462,length=4645>
##contig=<ID=YP_contig_7463,length=2577>
##contig=<ID=YP_contig_7464,length=1638>
##contig=<ID=YP_contig_7465,length=271>
##contig=<ID=YP_contig_7466,length=1928>
##contig=<ID=YP_contig_7467,length=902>
##contig=<ID=YP_contig_7468,length=2156>
##contig=<ID=YP_contig_7469,length=2720>
##contig=<ID=YP_contig_7470,length=1540>
##contig=<ID=YP_contig_7471,length=2905>
##contig=<ID=YP_contig_7472,length=471>
##contig=<ID=YP_contig_7473,length=5984>
##contig=<ID=YP_contig_7474,length=295>
##contig=<ID=YP_contig_7475,length=3247>
##contig=<ID=YP_contig_7476,length=599>
##contig=<ID=YP_contig_7477,length=342>
##contig=<ID=YP_contig_7478,length=305>
##contig=<ID=YP_contig_7479,length=3781>
##contig=<ID=YP_contig_7480,length=1107>
##contig=<ID=YP_contig_7481,length=389>
##contig=<ID=YP_contig_7482,length=5600>
##contig=<ID=YP_contig_7483,length=2814>
##contig=<ID=YP_contig_7484,length=800>
##contig=<ID=YP_contig_7485,length=245>
##contig=<ID=YP_contig_7486,length=3511>
##contig=<ID=YP_contig_7487,length=286>
##contig=<ID=YP_contig_7488,length=233>
##contig=<ID=YP_contig_7489,length=1283>
##contig=<ID=YP_contig_7490,length=1763>
##contig=<ID=YP_contig_7491,length=3192>
##contig=<ID=YP_contig_7492,length=2338>
##contig=<ID=YP_contig_7493,length=1199>
##contig=<ID=YP_contig_7494,length=341>
##contig=<ID=YP_contig_7495,length=1919>
##contig=<ID=YP_contig_7496,length=4369>
##contig=<ID=YP_contig_7497,length=1301>
##contig=<ID=YP_contig_7498,length=2368>
##contig=<ID=YP_contig_7499,length=1141>
##contig=<ID=YP_contig_7500,length=4520>
##contig=<ID=YP_contig_7501,length=1388>
##contig=<ID=YP_contig_7502,length=1371>
##contig=<ID=YP_contig_7503,length=3186>
##contig=<ID=YP_contig_7504,length=1584>
##contig=<ID=YP_contig_7505,length=1988>
##contig=<ID=YP_contig_7506,length=427>
##contig=<ID=YP_contig_7507,length=223>
##contig=<ID=YP_contig_7508,length=217>
##contig=<ID=YP_contig_7509,length=373>
##contig=<ID=YP_contig_7510,length=1221>
##contig=<ID=YP_contig_7511,length=3734>
##contig=<ID=YP_contig_7512,length=2145>
##contig=<ID=YP_contig_7513,length=2003>
##contig=<ID=YP_contig_7514,length=523>
##contig=<ID=YP_contig_7515,length=2691>
##contig=<ID=YP_contig_7516,length=2744>
##contig=<ID=YP_contig_7517,length=3733>
##contig=<ID=YP_contig_7518,length=4897>
##contig=<ID=YP_contig_7519,length=540>
##contig=<ID=YP_contig_7520,length=3736>
##contig=<ID=YP_contig_7521,length=204>
##contig=<ID=YP_contig_7522,length=2525>
##contig=<ID=YP_contig_7523,length=450>
##contig=<ID=YP_contig_7524,length=303>
##contig=<ID=YP_contig_7525,length=3695>
##contig=<ID=YP_contig_7526,length=12150>
##contig=<ID=YP_contig_7527,length=291>
##contig=<ID=YP_contig_7528,length=342>
##contig=<ID=YP_contig_7529,length=5480>
##contig=<ID=YP_contig_7530,length=3691>
##contig=<ID=YP_contig_7531,length=2252>
##contig=<ID=YP_contig_7532,length=2520>
##contig=<ID=YP_contig_7533,length=1884>
##contig=<ID=YP_contig_7534,length=3262>
##contig=<ID=YP_contig_7535,length=233>
##contig=<ID=YP_contig_7536,length=6745>
##contig=<ID=YP_contig_7537,length=2714>
##contig=<ID=YP_contig_7538,length=806>
##contig=<ID=YP_contig_7539,length=271>
##contig=<ID=YP_contig_7540,length=1231>
##contig=<ID=YP_contig_7541,length=3409>
##contig=<ID=YP_contig_7542,length=885>
##contig=<ID=YP_contig_7543,length=202>
##contig=<ID=YP_contig_7544,length=2987>
##contig=<ID=YP_contig_7545,length=1541>
##contig=<ID=YP_contig_7546,length=1084>
##contig=<ID=YP_contig_7547,length=960>
##contig=<ID=YP_contig_7548,length=933>
##contig=<ID=YP_contig_7549,length=1183>
##contig=<ID=YP_contig_7550,length=1479>
##contig=<ID=YP_contig_7551,length=917>
##contig=<ID=YP_contig_7552,length=1648>
##contig=<ID=YP_contig_7553,length=761>
##contig=<ID=YP_contig_7554,length=2101>
##contig=<ID=YP_contig_7555,length=5172>
##contig=<ID=YP_contig_7556,length=1479>
##contig=<ID=YP_contig_7557,length=1889>
##contig=<ID=YP_contig_7558,length=242>
##contig=<ID=YP_contig_7559,length=3263>
##contig=<ID=YP_contig_7560,length=521>
##contig=<ID=YP_contig_7561,length=2559>
##contig=<ID=YP_contig_7562,length=367>
##contig=<ID=YP_contig_7563,length=931>
##contig=<ID=YP_contig_7564,length=501>
##contig=<ID=YP_contig_7565,length=4426>
##contig=<ID=YP_contig_7566,length=3278>
##contig=<ID=YP_contig_7567,length=4424>
##contig=<ID=YP_contig_7568,length=734>
##contig=<ID=YP_contig_7569,length=3974>
##contig=<ID=YP_contig_7570,length=991>
##contig=<ID=YP_contig_7571,length=2305>
##contig=<ID=YP_contig_7572,length=697>
##contig=<ID=YP_contig_7573,length=533>
##contig=<ID=YP_contig_7574,length=2919>
##contig=<ID=YP_contig_7575,length=5011>
##contig=<ID=YP_contig_7576,length=1449>
##contig=<ID=YP_contig_7577,length=3468>
##contig=<ID=YP_contig_7578,length=323>
##contig=<ID=YP_contig_7579,length=2745>
##contig=<ID=YP_contig_7580,length=2012>
##contig=<ID=YP_contig_7581,length=314>
##contig=<ID=YP_contig_7582,length=4575>
##contig=<ID=YP_contig_7583,length=2621>
##contig=<ID=YP_contig_7584,length=1420>
##contig=<ID=YP_contig_7585,length=222>
##contig=<ID=YP_contig_7586,length=1373>
##contig=<ID=YP_contig_7587,length=222>
##contig=<ID=YP_contig_7588,length=647>
##contig=<ID=YP_contig_7589,length=455>
##contig=<ID=YP_contig_7590,length=518>
##contig=<ID=YP_contig_7591,length=2434>
##contig=<ID=YP_contig_7592,length=4976>
##contig=<ID=YP_contig_7593,length=2038>
##contig=<ID=YP_contig_7594,length=1359>
##contig=<ID=YP_contig_7595,length=390>
##contig=<ID=YP_contig_7596,length=428>
##contig=<ID=YP_contig_7597,length=738>
##contig=<ID=YP_contig_7598,length=2051>
##contig=<ID=YP_contig_7599,length=945>
##contig=<ID=YP_contig_7600,length=449>
##contig=<ID=YP_contig_7601,length=2138>
##contig=<ID=YP_contig_7602,length=1086>
##contig=<ID=YP_contig_7603,length=1481>
##contig=<ID=YP_contig_7604,length=265>
##contig=<ID=YP_contig_7605,length=272>
##contig=<ID=YP_contig_7606,length=5708>
##contig=<ID=YP_contig_7607,length=5004>
##contig=<ID=YP_contig_7608,length=639>
##contig=<ID=YP_contig_7609,length=3217>
##contig=<ID=YP_contig_7610,length=256>
##contig=<ID=YP_contig_7611,length=1292>
##contig=<ID=YP_contig_7612,length=857>
##contig=<ID=YP_contig_7613,length=1508>
##contig=<ID=YP_contig_7614,length=1065>
##contig=<ID=YP_contig_7615,length=1197>
##contig=<ID=YP_contig_7616,length=4877>
##contig=<ID=YP_contig_7617,length=3981>
##contig=<ID=YP_contig_7618,length=636>
##contig=<ID=YP_contig_7619,length=1860>
##contig=<ID=YP_contig_7620,length=1741>
##contig=<ID=YP_contig_7621,length=659>
##contig=<ID=YP_contig_7622,length=3165>
##contig=<ID=YP_contig_7623,length=1797>
##contig=<ID=YP_contig_7624,length=2809>
##contig=<ID=YP_contig_7625,length=1400>
##contig=<ID=YP_contig_7626,length=272>
##contig=<ID=YP_contig_7627,length=1394>
##contig=<ID=YP_contig_7628,length=2498>
##contig=<ID=YP_contig_7629,length=2549>
##contig=<ID=YP_contig_7630,length=276>
##contig=<ID=YP_contig_7631,length=450>
##contig=<ID=YP_contig_7632,length=1883>
##contig=<ID=YP_contig_7633,length=2889>
##contig=<ID=YP_contig_7634,length=1773>
##contig=<ID=YP_contig_7635,length=4296>
##contig=<ID=YP_contig_7636,length=3111>
##contig=<ID=YP_contig_7637,length=1195>
##contig=<ID=YP_contig_7638,length=1764>
##contig=<ID=YP_contig_7639,length=3316>
##contig=<ID=YP_contig_7640,length=670>
##contig=<ID=YP_contig_7641,length=2219>
##contig=<ID=YP_contig_7642,length=7007>
##contig=<ID=YP_contig_7643,length=2461>
##contig=<ID=YP_contig_7644,length=5795>
##contig=<ID=YP_contig_7645,length=3411>
##contig=<ID=YP_contig_7646,length=1120>
##contig=<ID=YP_contig_7647,length=3310>
##contig=<ID=YP_contig_7648,length=1303>
##contig=<ID=YP_contig_7649,length=1195>
##contig=<ID=YP_contig_7650,length=362>
##contig=<ID=YP_contig_7651,length=497>
##contig=<ID=YP_contig_7652,length=676>
##contig=<ID=YP_contig_7653,length=1421>
##contig=<ID=YP_contig_7654,length=3956>
##contig=<ID=YP_contig_7655,length=1018>
##contig=<ID=YP_contig_7656,length=1683>
##contig=<ID=YP_contig_7657,length=7729>
##contig=<ID=YP_contig_7658,length=463>
##contig=<ID=YP_contig_7659,length=374>
##contig=<ID=YP_contig_7660,length=739>
##contig=<ID=YP_contig_7661,length=309>
##contig=<ID=YP_contig_7662,length=1553>
##contig=<ID=YP_contig_7663,length=878>
##contig=<ID=YP_contig_7664,length=4918>
##contig=<ID=YP_contig_7665,length=747>
##contig=<ID=YP_contig_7666,length=1101>
##contig=<ID=YP_contig_7667,length=691>
##contig=<ID=YP_contig_7668,length=1828>
##contig=<ID=YP_contig_7669,length=1595>
##contig=<ID=YP_contig_7670,length=2148>
##contig=<ID=YP_contig_7671,length=668>
##contig=<ID=YP_contig_7672,length=2664>
##contig=<ID=YP_contig_7673,length=6566>
##contig=<ID=YP_contig_7674,length=1341>
##contig=<ID=YP_contig_7675,length=2943>
##contig=<ID=YP_contig_7676,length=634>
##contig=<ID=YP_contig_7677,length=1500>
##contig=<ID=YP_contig_7678,length=707>
##contig=<ID=YP_contig_7679,length=1900>
##contig=<ID=YP_contig_7680,length=320>
##contig=<ID=YP_contig_7681,length=240>
##contig=<ID=YP_contig_7682,length=1674>
##contig=<ID=YP_contig_7683,length=428>
##contig=<ID=YP_contig_7684,length=1304>
##contig=<ID=YP_contig_7685,length=242>
##contig=<ID=YP_contig_7686,length=867>
##contig=<ID=YP_contig_7687,length=2750>
##contig=<ID=YP_contig_7688,length=5455>
##contig=<ID=YP_contig_7689,length=296>
##contig=<ID=YP_contig_7690,length=4331>
##contig=<ID=YP_contig_7691,length=8777>
##contig=<ID=YP_contig_7692,length=2539>
##contig=<ID=YP_contig_7693,length=472>
##contig=<ID=YP_contig_7694,length=463>
##contig=<ID=YP_contig_7695,length=874>
##contig=<ID=YP_contig_7696,length=392>
##contig=<ID=YP_contig_7697,length=2142>
##contig=<ID=YP_contig_7698,length=311>
##contig=<ID=YP_contig_7699,length=2015>
##contig=<ID=YP_contig_7700,length=380>
##contig=<ID=YP_contig_7701,length=628>
##contig=<ID=YP_contig_7702,length=1026>
##contig=<ID=YP_contig_7703,length=488>
##contig=<ID=YP_contig_7704,length=3349>
##contig=<ID=YP_contig_7705,length=534>
##contig=<ID=YP_contig_7706,length=2092>
##contig=<ID=YP_contig_7707,length=2495>
##contig=<ID=YP_contig_7708,length=350>
##contig=<ID=YP_contig_7709,length=2543>
##contig=<ID=YP_contig_7710,length=1026>
##contig=<ID=YP_contig_7711,length=1145>
##contig=<ID=YP_contig_7712,length=978>
##contig=<ID=YP_contig_7713,length=304>
##contig=<ID=YP_contig_7714,length=1878>
##contig=<ID=YP_contig_7715,length=3279>
##contig=<ID=YP_contig_7716,length=2870>
##contig=<ID=YP_contig_7717,length=1526>
##contig=<ID=YP_contig_7718,length=912>
##contig=<ID=YP_contig_7719,length=5095>
##contig=<ID=YP_contig_7720,length=844>
##contig=<ID=YP_contig_7721,length=5229>
##contig=<ID=YP_contig_7722,length=281>
##contig=<ID=YP_contig_7723,length=5415>
##contig=<ID=YP_contig_7724,length=3994>
##contig=<ID=YP_contig_7725,length=3513>
##contig=<ID=YP_contig_7726,length=5074>
##contig=<ID=YP_contig_7727,length=625>
##contig=<ID=YP_contig_7728,length=4880>
##contig=<ID=YP_contig_7729,length=669>
##contig=<ID=YP_contig_7730,length=1490>
##contig=<ID=YP_contig_7731,length=2717>
##contig=<ID=YP_contig_7732,length=9492>
##contig=<ID=YP_contig_7733,length=1569>
##contig=<ID=YP_contig_7734,length=657>
##contig=<ID=YP_contig_7735,length=1715>
##contig=<ID=YP_contig_7736,length=1394>
##contig=<ID=YP_contig_7737,length=2026>
##contig=<ID=YP_contig_7738,length=485>
##contig=<ID=YP_contig_7739,length=1034>
##contig=<ID=YP_contig_7740,length=287>
##contig=<ID=YP_contig_7741,length=910>
##contig=<ID=YP_contig_7742,length=6128>
##contig=<ID=YP_contig_7743,length=980>
##contig=<ID=YP_contig_7744,length=3997>
##contig=<ID=YP_contig_7745,length=3627>
##contig=<ID=YP_contig_7746,length=2265>
##contig=<ID=YP_contig_7747,length=4611>
##contig=<ID=YP_contig_7748,length=1594>
##contig=<ID=YP_contig_7749,length=3570>
##contig=<ID=YP_contig_7750,length=302>
##contig=<ID=YP_contig_7751,length=1091>
##contig=<ID=YP_contig_7752,length=6430>
##contig=<ID=YP_contig_7753,length=229>
##contig=<ID=YP_contig_7754,length=568>
##contig=<ID=YP_contig_7755,length=2444>
##contig=<ID=YP_contig_7756,length=2962>
##contig=<ID=YP_contig_7757,length=2475>
##contig=<ID=YP_contig_7758,length=328>
##contig=<ID=YP_contig_7759,length=1501>
##contig=<ID=YP_contig_7760,length=692>
##contig=<ID=YP_contig_7761,length=424>
##contig=<ID=YP_contig_7762,length=5753>
##contig=<ID=YP_contig_7763,length=2866>
##contig=<ID=YP_contig_7764,length=4870>
##contig=<ID=YP_contig_7765,length=911>
##contig=<ID=YP_contig_7766,length=3754>
##contig=<ID=YP_contig_7767,length=406>
##contig=<ID=YP_contig_7768,length=2903>
##contig=<ID=YP_contig_7769,length=1816>
##contig=<ID=YP_contig_7770,length=627>
##contig=<ID=YP_contig_7771,length=409>
##contig=<ID=YP_contig_7772,length=922>
##contig=<ID=YP_contig_7773,length=2366>
##contig=<ID=YP_contig_7774,length=2620>
##contig=<ID=YP_contig_7775,length=517>
##contig=<ID=YP_contig_7776,length=2576>
##contig=<ID=YP_contig_7777,length=11783>
##contig=<ID=YP_contig_7778,length=1406>
##contig=<ID=YP_contig_7779,length=2442>
##contig=<ID=YP_contig_7780,length=455>
##contig=<ID=YP_contig_7781,length=3450>
##contig=<ID=YP_contig_7782,length=1849>
##contig=<ID=YP_contig_7783,length=2093>
##contig=<ID=YP_contig_7784,length=2453>
##contig=<ID=YP_contig_7785,length=548>
##contig=<ID=YP_contig_7786,length=1958>
##contig=<ID=YP_contig_7787,length=1463>
##contig=<ID=YP_contig_7788,length=210>
##contig=<ID=YP_contig_7789,length=358>
##contig=<ID=YP_contig_7790,length=2802>
##contig=<ID=YP_contig_7791,length=4324>
##contig=<ID=YP_contig_7792,length=5422>
##contig=<ID=YP_contig_7793,length=870>
##contig=<ID=YP_contig_7794,length=2129>
##contig=<ID=YP_contig_7795,length=1858>
##contig=<ID=YP_contig_7796,length=1840>
##contig=<ID=YP_contig_7797,length=4030>
##contig=<ID=YP_contig_7798,length=655>
##contig=<ID=YP_contig_7799,length=3610>
##contig=<ID=YP_contig_7800,length=1303>
##contig=<ID=YP_contig_7801,length=667>
##contig=<ID=YP_contig_7802,length=2916>
##contig=<ID=YP_contig_7803,length=8166>
##contig=<ID=YP_contig_7804,length=2587>
##contig=<ID=YP_contig_7805,length=3274>
##contig=<ID=YP_contig_7806,length=247>
##contig=<ID=YP_contig_7807,length=6134>
##contig=<ID=YP_contig_7808,length=2986>
##contig=<ID=YP_contig_7809,length=6942>
##contig=<ID=YP_contig_7810,length=853>
##contig=<ID=YP_contig_7811,length=940>
##contig=<ID=YP_contig_7812,length=764>
##contig=<ID=YP_contig_7813,length=231>
##contig=<ID=YP_contig_7814,length=1140>
##contig=<ID=YP_contig_7815,length=5574>
##contig=<ID=YP_contig_7816,length=322>
##contig=<ID=YP_contig_7817,length=1282>
##contig=<ID=YP_contig_7818,length=1299>
##contig=<ID=YP_contig_7819,length=303>
##contig=<ID=YP_contig_7820,length=275>
##contig=<ID=YP_contig_7821,length=869>
##contig=<ID=YP_contig_7822,length=844>
##contig=<ID=YP_contig_7823,length=2907>
##contig=<ID=YP_contig_7824,length=4903>
##contig=<ID=YP_contig_7825,length=579>
##contig=<ID=YP_contig_7826,length=4208>
##contig=<ID=YP_contig_7827,length=3608>
##contig=<ID=YP_contig_7828,length=283>
##contig=<ID=YP_contig_7829,length=458>
##contig=<ID=YP_contig_7830,length=920>
##contig=<ID=YP_contig_7831,length=1488>
##contig=<ID=YP_contig_7832,length=5299>
##contig=<ID=YP_contig_7833,length=1755>
##contig=<ID=YP_contig_7834,length=6417>
##contig=<ID=YP_contig_7835,length=2073>
##contig=<ID=YP_contig_7836,length=1658>
##contig=<ID=YP_contig_7837,length=848>
##contig=<ID=YP_contig_7838,length=782>
##contig=<ID=YP_contig_7839,length=3467>
##contig=<ID=YP_contig_7840,length=482>
##contig=<ID=YP_contig_7841,length=418>
##contig=<ID=YP_contig_7842,length=679>
##contig=<ID=YP_contig_7843,length=5849>
##contig=<ID=YP_contig_7844,length=274>
##contig=<ID=YP_contig_7845,length=2915>
##contig=<ID=YP_contig_7846,length=1342>
##contig=<ID=YP_contig_7847,length=1415>
##contig=<ID=YP_contig_7848,length=2684>
##contig=<ID=YP_contig_7849,length=1281>
##contig=<ID=YP_contig_7850,length=290>
##contig=<ID=YP_contig_7851,length=1332>
##contig=<ID=YP_contig_7852,length=619>
##contig=<ID=YP_contig_7853,length=3265>
##contig=<ID=YP_contig_7854,length=837>
##contig=<ID=YP_contig_7855,length=459>
##contig=<ID=YP_contig_7856,length=271>
##contig=<ID=YP_contig_7857,length=3652>
##contig=<ID=YP_contig_7858,length=2717>
##contig=<ID=YP_contig_7859,length=3549>
##contig=<ID=YP_contig_7860,length=1032>
##contig=<ID=YP_contig_7861,length=1615>
##contig=<ID=YP_contig_7862,length=5145>
##contig=<ID=YP_contig_7863,length=287>
##contig=<ID=YP_contig_7864,length=1920>
##contig=<ID=YP_contig_7865,length=276>
##contig=<ID=YP_contig_7866,length=4468>
##contig=<ID=YP_contig_7867,length=1206>
##contig=<ID=YP_contig_7868,length=1606>
##contig=<ID=YP_contig_7869,length=311>
##contig=<ID=YP_contig_7870,length=328>
##contig=<ID=YP_contig_7871,length=282>
##contig=<ID=YP_contig_7872,length=315>
##contig=<ID=YP_contig_7873,length=363>
##contig=<ID=YP_contig_7874,length=488>
##contig=<ID=YP_contig_7875,length=1858>
##contig=<ID=YP_contig_7876,length=431>
##contig=<ID=YP_contig_7877,length=1664>
##contig=<ID=YP_contig_7878,length=1908>
##contig=<ID=YP_contig_7879,length=445>
##contig=<ID=YP_contig_7880,length=9518>
##contig=<ID=YP_contig_7881,length=2303>
##contig=<ID=YP_contig_7882,length=4600>
##contig=<ID=YP_contig_7883,length=4954>
##contig=<ID=YP_contig_7884,length=2277>
##contig=<ID=YP_contig_7885,length=1262>
##contig=<ID=YP_contig_7886,length=601>
##contig=<ID=YP_contig_7887,length=1684>
##contig=<ID=YP_contig_7888,length=1426>
##contig=<ID=YP_contig_7889,length=283>
##contig=<ID=YP_contig_7890,length=1021>
##contig=<ID=YP_contig_7891,length=1609>
##contig=<ID=YP_contig_7892,length=206>
##contig=<ID=YP_contig_7893,length=206>
##contig=<ID=YP_contig_7894,length=570>
##contig=<ID=YP_contig_7895,length=4311>
##contig=<ID=YP_contig_7896,length=4123>
##contig=<ID=YP_contig_7897,length=1221>
##contig=<ID=YP_contig_7898,length=2697>
##contig=<ID=YP_contig_7899,length=1048>
##contig=<ID=YP_contig_7900,length=2827>
##contig=<ID=YP_contig_7901,length=3145>
##contig=<ID=YP_contig_7902,length=3140>
##contig=<ID=YP_contig_7903,length=4480>
##contig=<ID=YP_contig_7904,length=3918>
##contig=<ID=YP_contig_7905,length=1832>
##contig=<ID=YP_contig_7906,length=273>
##contig=<ID=YP_contig_7907,length=1103>
##contig=<ID=YP_contig_7908,length=7491>
##contig=<ID=YP_contig_7909,length=218>
##contig=<ID=YP_contig_7910,length=4140>
##contig=<ID=YP_contig_7911,length=4127>
##contig=<ID=YP_contig_7912,length=2777>
##contig=<ID=YP_contig_7913,length=1205>
##contig=<ID=YP_contig_7914,length=730>
##contig=<ID=YP_contig_7915,length=3684>
##contig=<ID=YP_contig_7916,length=5298>
##contig=<ID=YP_contig_7917,length=258>
##contig=<ID=YP_contig_7918,length=1015>
##contig=<ID=YP_contig_7919,length=2940>
##contig=<ID=YP_contig_7920,length=1387>
##contig=<ID=YP_contig_7921,length=1872>
##contig=<ID=YP_contig_7922,length=5332>
##contig=<ID=YP_contig_7923,length=1335>
##contig=<ID=YP_contig_7924,length=7056>
##contig=<ID=YP_contig_7925,length=290>
##contig=<ID=YP_contig_7926,length=1475>
##contig=<ID=YP_contig_7927,length=274>
##contig=<ID=YP_contig_7928,length=1310>
##contig=<ID=YP_contig_7929,length=365>
##contig=<ID=YP_contig_7930,length=362>
##contig=<ID=YP_contig_7931,length=3165>
##contig=<ID=YP_contig_7932,length=888>
##contig=<ID=YP_contig_7933,length=2560>
##contig=<ID=YP_contig_7934,length=254>
##contig=<ID=YP_contig_7935,length=4291>
##contig=<ID=YP_contig_7936,length=3558>
##contig=<ID=YP_contig_7937,length=1454>
##contig=<ID=YP_contig_7938,length=2313>
##contig=<ID=YP_contig_7939,length=1975>
##contig=<ID=YP_contig_7940,length=340>
##contig=<ID=YP_contig_7941,length=1926>
##contig=<ID=YP_contig_7942,length=4915>
##contig=<ID=YP_contig_7943,length=1935>
##contig=<ID=YP_contig_7944,length=266>
##contig=<ID=YP_contig_7945,length=471>
##contig=<ID=YP_contig_7946,length=1784>
##contig=<ID=YP_contig_7947,length=2325>
##contig=<ID=YP_contig_7948,length=2034>
##contig=<ID=YP_contig_7949,length=4961>
##contig=<ID=YP_contig_7950,length=549>
##contig=<ID=YP_contig_7951,length=2646>
##contig=<ID=YP_contig_7952,length=5789>
##contig=<ID=YP_contig_7953,length=339>
##contig=<ID=YP_contig_7954,length=3269>
##contig=<ID=YP_contig_7955,length=2881>
##contig=<ID=YP_contig_7956,length=358>
##contig=<ID=YP_contig_7957,length=2657>
##contig=<ID=YP_contig_7958,length=223>
##contig=<ID=YP_contig_7959,length=290>
##contig=<ID=YP_contig_7960,length=5580>
##contig=<ID=YP_contig_7961,length=1182>
##contig=<ID=YP_contig_7962,length=240>
##contig=<ID=YP_contig_7963,length=5442>
##contig=<ID=YP_contig_7964,length=2980>
##contig=<ID=YP_contig_7965,length=1267>
##contig=<ID=YP_contig_7966,length=4556>
##contig=<ID=YP_contig_7967,length=1904>
##contig=<ID=YP_contig_7968,length=371>
##contig=<ID=YP_contig_7969,length=3667>
##contig=<ID=YP_contig_7970,length=3050>
##contig=<ID=YP_contig_7971,length=4253>
##contig=<ID=YP_contig_7972,length=203>
##contig=<ID=YP_contig_7973,length=2544>
##contig=<ID=YP_contig_7974,length=8957>
##contig=<ID=YP_contig_7975,length=2785>
##contig=<ID=YP_contig_7976,length=5920>
##contig=<ID=YP_contig_7977,length=4587>
##contig=<ID=YP_contig_7978,length=2435>
##contig=<ID=YP_contig_7979,length=2645>
##contig=<ID=YP_contig_7980,length=7128>
##contig=<ID=YP_contig_7981,length=6979>
##contig=<ID=YP_contig_7982,length=5590>
##contig=<ID=YP_contig_7983,length=7334>
##contig=<ID=YP_contig_7984,length=3236>
##contig=<ID=YP_contig_7985,length=410>
##contig=<ID=YP_contig_7986,length=2903>
##contig=<ID=YP_contig_7987,length=4893>
##contig=<ID=YP_contig_7988,length=251>
##contig=<ID=YP_contig_7989,length=588>
##contig=<ID=YP_contig_7990,length=6551>
##contig=<ID=YP_contig_7991,length=3450>
##contig=<ID=YP_contig_7992,length=3350>
##contig=<ID=YP_contig_7993,length=2842>
##contig=<ID=YP_contig_7994,length=495>
##contig=<ID=YP_contig_7995,length=9895>
##contig=<ID=YP_contig_7996,length=734>
##contig=<ID=YP_contig_7997,length=6411>
##contig=<ID=YP_contig_7998,length=202>
##contig=<ID=YP_contig_7999,length=2757>
##contig=<ID=YP_contig_8000,length=2076>
##contig=<ID=YP_contig_8001,length=1167>
##contig=<ID=YP_contig_8002,length=304>
##contig=<ID=YP_contig_8003,length=3790>
##contig=<ID=YP_contig_8004,length=5053>
##contig=<ID=YP_contig_8005,length=4447>
##contig=<ID=YP_contig_8006,length=1294>
##contig=<ID=YP_contig_8007,length=2201>
##contig=<ID=YP_contig_8008,length=1275>
##contig=<ID=YP_contig_8009,length=2813>
##contig=<ID=YP_contig_8010,length=965>
##contig=<ID=YP_contig_8011,length=366>
##contig=<ID=YP_contig_8012,length=314>
##contig=<ID=YP_contig_8013,length=4021>
##contig=<ID=YP_contig_8014,length=5940>
##contig=<ID=YP_contig_8015,length=930>
##contig=<ID=YP_contig_8016,length=5258>
##contig=<ID=YP_contig_8017,length=9628>
##contig=<ID=YP_contig_8018,length=2096>
##contig=<ID=YP_contig_8019,length=11169>
##contig=<ID=YP_contig_8020,length=5279>
##contig=<ID=YP_contig_8021,length=1817>
##contig=<ID=YP_contig_8022,length=5648>
##contig=<ID=YP_contig_8023,length=3148>
##contig=<ID=YP_contig_8024,length=13096>
##contig=<ID=YP_contig_8025,length=651>
##contig=<ID=YP_contig_8026,length=7697>
##contig=<ID=YP_contig_8027,length=2644>
##contig=<ID=YP_contig_8028,length=1782>
##contig=<ID=YP_contig_8029,length=608>
##contig=<ID=YP_contig_8030,length=3093>
##contig=<ID=YP_contig_8031,length=1559>
##contig=<ID=YP_contig_8032,length=3664>
##contig=<ID=YP_contig_8033,length=1244>
##contig=<ID=YP_contig_8034,length=441>
##contig=<ID=YP_contig_8035,length=377>
##contig=<ID=YP_contig_8036,length=3402>
##contig=<ID=YP_contig_8037,length=5204>
##contig=<ID=YP_contig_8038,length=1454>
##contig=<ID=YP_contig_8039,length=1444>
##contig=<ID=YP_contig_8040,length=4254>
##contig=<ID=YP_contig_8041,length=549>
##contig=<ID=YP_contig_8042,length=1900>
##contig=<ID=YP_contig_8043,length=1132>
##contig=<ID=YP_contig_8044,length=2174>
##contig=<ID=YP_contig_8045,length=2680>
##contig=<ID=YP_contig_8046,length=477>
##contig=<ID=YP_contig_8047,length=2107>
##contig=<ID=YP_contig_8048,length=6234>
##contig=<ID=YP_contig_8049,length=540>
##contig=<ID=YP_contig_8050,length=6289>
##contig=<ID=YP_contig_8051,length=2457>
##contig=<ID=YP_contig_8052,length=400>
##contig=<ID=YP_contig_8053,length=1511>
##contig=<ID=YP_contig_8054,length=2072>
##contig=<ID=YP_contig_8055,length=362>
##contig=<ID=YP_contig_8056,length=1448>
##contig=<ID=YP_contig_8057,length=1226>
##contig=<ID=YP_contig_8058,length=676>
##contig=<ID=YP_contig_8059,length=5915>
##contig=<ID=YP_contig_8060,length=934>
##contig=<ID=YP_contig_8061,length=1355>
##contig=<ID=YP_contig_8062,length=3260>
##contig=<ID=YP_contig_8063,length=1803>
##contig=<ID=YP_contig_8064,length=1350>
##contig=<ID=YP_contig_8065,length=3225>
##contig=<ID=YP_contig_8066,length=2338>
##contig=<ID=YP_contig_8067,length=306>
##contig=<ID=YP_contig_8068,length=455>
##contig=<ID=YP_contig_8069,length=782>
##contig=<ID=YP_contig_8070,length=227>
##contig=<ID=YP_contig_8071,length=566>
##contig=<ID=YP_contig_8072,length=2333>
##contig=<ID=YP_contig_8073,length=503>
##contig=<ID=YP_contig_8074,length=941>
##contig=<ID=YP_contig_8075,length=1202>
##contig=<ID=YP_contig_8076,length=941>
##contig=<ID=YP_contig_8077,length=3686>
##contig=<ID=YP_contig_8078,length=3860>
##contig=<ID=YP_contig_8079,length=1694>
##contig=<ID=YP_contig_8080,length=308>
##contig=<ID=YP_contig_8081,length=1041>
##contig=<ID=YP_contig_8082,length=790>
##contig=<ID=YP_contig_8083,length=2877>
##contig=<ID=YP_contig_8084,length=1550>
##contig=<ID=YP_contig_8085,length=1843>
##contig=<ID=YP_contig_8086,length=1759>
##contig=<ID=YP_contig_8087,length=2881>
##contig=<ID=YP_contig_8088,length=2910>
##contig=<ID=YP_contig_8089,length=1063>
##contig=<ID=YP_contig_8090,length=1306>
##contig=<ID=YP_contig_8091,length=856>
##contig=<ID=YP_contig_8092,length=6497>
##contig=<ID=YP_contig_8093,length=3201>
##contig=<ID=YP_contig_8094,length=3279>
##contig=<ID=YP_contig_8095,length=5020>
##contig=<ID=YP_contig_8096,length=2018>
##contig=<ID=YP_contig_8097,length=344>
##contig=<ID=YP_contig_8098,length=407>
##contig=<ID=YP_contig_8099,length=2011>
##contig=<ID=YP_contig_8100,length=2182>
##contig=<ID=YP_contig_8101,length=414>
##contig=<ID=YP_contig_8102,length=902>
##contig=<ID=YP_contig_8103,length=3634>
##contig=<ID=YP_contig_8104,length=218>
##contig=<ID=YP_contig_8105,length=347>
##contig=<ID=YP_contig_8106,length=259>
##contig=<ID=YP_contig_8107,length=558>
##contig=<ID=YP_contig_8108,length=701>
##contig=<ID=YP_contig_8109,length=1943>
##contig=<ID=YP_contig_8110,length=481>
##contig=<ID=YP_contig_8111,length=1741>
##contig=<ID=YP_contig_8112,length=771>
##contig=<ID=YP_contig_8113,length=478>
##contig=<ID=YP_contig_8114,length=749>
##contig=<ID=YP_contig_8115,length=710>
##contig=<ID=YP_contig_8116,length=920>
##contig=<ID=YP_contig_8117,length=832>
##contig=<ID=YP_contig_8118,length=448>
##contig=<ID=YP_contig_8119,length=2639>
##contig=<ID=YP_contig_8120,length=1113>
##contig=<ID=YP_contig_8121,length=2641>
##contig=<ID=YP_contig_8122,length=2219>
##contig=<ID=YP_contig_8123,length=873>
##contig=<ID=YP_contig_8124,length=856>
##contig=<ID=YP_contig_8125,length=324>
##contig=<ID=YP_contig_8126,length=5556>
##contig=<ID=YP_contig_8127,length=2596>
##contig=<ID=YP_contig_8128,length=286>
##contig=<ID=YP_contig_8129,length=3760>
##contig=<ID=YP_contig_8130,length=2158>
##contig=<ID=YP_contig_8131,length=267>
##contig=<ID=YP_contig_8132,length=2670>
##contig=<ID=YP_contig_8133,length=4750>
##contig=<ID=YP_contig_8134,length=552>
##contig=<ID=YP_contig_8135,length=5187>
##contig=<ID=YP_contig_8136,length=547>
##contig=<ID=YP_contig_8137,length=1851>
##contig=<ID=YP_contig_8138,length=1045>
##contig=<ID=YP_contig_8139,length=4431>
##contig=<ID=YP_contig_8140,length=270>
##contig=<ID=YP_contig_8141,length=3461>
##contig=<ID=YP_contig_8142,length=928>
##contig=<ID=YP_contig_8143,length=1334>
##contig=<ID=YP_contig_8144,length=1795>
##contig=<ID=YP_contig_8145,length=2757>
##contig=<ID=YP_contig_8146,length=211>
##contig=<ID=YP_contig_8147,length=346>
##contig=<ID=YP_contig_8148,length=3279>
##contig=<ID=YP_contig_8149,length=3035>
##contig=<ID=YP_contig_8150,length=1153>
##contig=<ID=YP_contig_8151,length=290>
##contig=<ID=YP_contig_8152,length=4183>
##contig=<ID=YP_contig_8153,length=852>
##contig=<ID=YP_contig_8154,length=1575>
##contig=<ID=YP_contig_8155,length=1591>
##contig=<ID=YP_contig_8156,length=2053>
##contig=<ID=YP_contig_8157,length=1371>
##contig=<ID=YP_contig_8158,length=5340>
##contig=<ID=YP_contig_8159,length=1228>
##contig=<ID=YP_contig_8160,length=6839>
##contig=<ID=YP_contig_8161,length=942>
##contig=<ID=YP_contig_8162,length=3804>
##contig=<ID=YP_contig_8163,length=9614>
##contig=<ID=YP_contig_8164,length=693>
##contig=<ID=YP_contig_8165,length=2137>
##contig=<ID=YP_contig_8166,length=3670>
##contig=<ID=YP_contig_8167,length=1798>
##contig=<ID=YP_contig_8168,length=2888>
##contig=<ID=YP_contig_8169,length=1229>
##contig=<ID=YP_contig_8170,length=1294>
##contig=<ID=YP_contig_8171,length=2596>
##contig=<ID=YP_contig_8172,length=1115>
##contig=<ID=YP_contig_8173,length=383>
##contig=<ID=YP_contig_8174,length=1088>
##contig=<ID=YP_contig_8175,length=770>
##contig=<ID=YP_contig_8176,length=7128>
##contig=<ID=YP_contig_8177,length=771>
##contig=<ID=YP_contig_8178,length=389>
##contig=<ID=YP_contig_8179,length=1055>
##contig=<ID=YP_contig_8180,length=1051>
##contig=<ID=YP_contig_8181,length=205>
##contig=<ID=YP_contig_8182,length=209>
##contig=<ID=YP_contig_8183,length=1596>
##contig=<ID=YP_contig_8184,length=204>
##contig=<ID=YP_contig_8185,length=544>
##contig=<ID=YP_contig_8186,length=1584>
##contig=<ID=YP_contig_8187,length=2145>
##contig=<ID=YP_contig_8188,length=2531>
##contig=<ID=YP_contig_8189,length=2493>
##contig=<ID=YP_contig_8190,length=309>
##contig=<ID=YP_contig_8191,length=5298>
##contig=<ID=YP_contig_8192,length=1944>
##contig=<ID=YP_contig_8193,length=905>
##contig=<ID=YP_contig_8194,length=3528>
##contig=<ID=YP_contig_8195,length=249>
##contig=<ID=YP_contig_8196,length=1566>
##contig=<ID=YP_contig_8197,length=2077>
##contig=<ID=YP_contig_8198,length=509>
##contig=<ID=YP_contig_8199,length=200>
##contig=<ID=YP_contig_8200,length=1804>
##contig=<ID=YP_contig_8201,length=2422>
##contig=<ID=YP_contig_8202,length=963>
##contig=<ID=YP_contig_8203,length=4645>
##contig=<ID=YP_contig_8204,length=2615>
##contig=<ID=YP_contig_8205,length=683>
##contig=<ID=YP_contig_8206,length=833>
##contig=<ID=YP_contig_8207,length=1933>
##contig=<ID=YP_contig_8208,length=2241>
##contig=<ID=YP_contig_8209,length=6645>
##contig=<ID=YP_contig_8210,length=2120>
##contig=<ID=YP_contig_8211,length=753>
##contig=<ID=YP_contig_8212,length=6845>
##contig=<ID=YP_contig_8213,length=2912>
##contig=<ID=YP_contig_8214,length=756>
##contig=<ID=YP_contig_8215,length=1219>
##contig=<ID=YP_contig_8216,length=2901>
##contig=<ID=YP_contig_8217,length=258>
##contig=<ID=YP_contig_8218,length=245>
##contig=<ID=YP_contig_8219,length=2499>
##contig=<ID=YP_contig_8220,length=280>
##contig=<ID=YP_contig_8221,length=1803>
##contig=<ID=YP_contig_8222,length=376>
##contig=<ID=YP_contig_8223,length=1299>
##contig=<ID=YP_contig_8224,length=796>
##contig=<ID=YP_contig_8225,length=1068>
##contig=<ID=YP_contig_8226,length=1178>
##contig=<ID=YP_contig_8227,length=2635>
##contig=<ID=YP_contig_8228,length=1260>
##contig=<ID=YP_contig_8229,length=367>
##contig=<ID=YP_contig_8230,length=5762>
##contig=<ID=YP_contig_8231,length=1803>
##contig=<ID=YP_contig_8232,length=8618>
##contig=<ID=YP_contig_8233,length=4647>
##contig=<ID=YP_contig_8234,length=2106>
##contig=<ID=YP_contig_8235,length=5566>
##contig=<ID=YP_contig_8236,length=1231>
##contig=<ID=YP_contig_8237,length=387>
##contig=<ID=YP_contig_8238,length=537>
##contig=<ID=YP_contig_8239,length=6014>
##contig=<ID=YP_contig_8240,length=1828>
##contig=<ID=YP_contig_8241,length=4200>
##contig=<ID=YP_contig_8242,length=2801>
##contig=<ID=YP_contig_8243,length=806>
##contig=<ID=YP_contig_8244,length=4596>
##contig=<ID=YP_contig_8245,length=412>
##contig=<ID=YP_contig_8246,length=2054>
##contig=<ID=YP_contig_8247,length=748>
##contig=<ID=YP_contig_8248,length=1130>
##contig=<ID=YP_contig_8249,length=2499>
##contig=<ID=YP_contig_8250,length=8886>
##contig=<ID=YP_contig_8251,length=341>
##contig=<ID=YP_contig_8252,length=810>
##contig=<ID=YP_contig_8253,length=703>
##contig=<ID=YP_contig_8254,length=2002>
##contig=<ID=YP_contig_8255,length=2473>
##contig=<ID=YP_contig_8256,length=6911>
##contig=<ID=YP_contig_8257,length=969>
##contig=<ID=YP_contig_8258,length=994>
##contig=<ID=YP_contig_8259,length=388>
##contig=<ID=YP_contig_8260,length=1845>
##contig=<ID=YP_contig_8261,length=2502>
##contig=<ID=YP_contig_8262,length=1760>
##contig=<ID=YP_contig_8263,length=7077>
##contig=<ID=YP_contig_8264,length=2140>
##contig=<ID=YP_contig_8265,length=288>
##contig=<ID=YP_contig_8266,length=313>
##contig=<ID=YP_contig_8267,length=598>
##contig=<ID=YP_contig_8268,length=282>
##contig=<ID=YP_contig_8269,length=875>
##contig=<ID=YP_contig_8270,length=927>
##contig=<ID=YP_contig_8271,length=1010>
##contig=<ID=YP_contig_8272,length=6343>
##contig=<ID=YP_contig_8273,length=1669>
##contig=<ID=YP_contig_8274,length=317>
##contig=<ID=YP_contig_8275,length=243>
##contig=<ID=YP_contig_8276,length=3791>
##contig=<ID=YP_contig_8277,length=1791>
##contig=<ID=YP_contig_8278,length=1427>
##contig=<ID=YP_contig_8279,length=608>
##contig=<ID=YP_contig_8280,length=5929>
##contig=<ID=YP_contig_8281,length=4104>
##contig=<ID=YP_contig_8282,length=3811>
##contig=<ID=YP_contig_8283,length=2985>
##contig=<ID=YP_contig_8284,length=916>
##contig=<ID=YP_contig_8285,length=1004>
##contig=<ID=YP_contig_8286,length=3025>
##contig=<ID=YP_contig_8287,length=2534>
##contig=<ID=YP_contig_8288,length=710>
##contig=<ID=YP_contig_8289,length=5542>
##contig=<ID=YP_contig_8290,length=602>
##contig=<ID=YP_contig_8291,length=1439>
##contig=<ID=YP_contig_8292,length=3748>
##contig=<ID=YP_contig_8293,length=1636>
##contig=<ID=YP_contig_8294,length=1840>
##contig=<ID=YP_contig_8295,length=1666>
##contig=<ID=YP_contig_8296,length=380>
##contig=<ID=YP_contig_8297,length=524>
##contig=<ID=YP_contig_8298,length=644>
##contig=<ID=YP_contig_8299,length=388>
##contig=<ID=YP_contig_8300,length=1641>
##contig=<ID=YP_contig_8301,length=3126>
##contig=<ID=YP_contig_8302,length=1070>
##contig=<ID=YP_contig_8303,length=1201>
##contig=<ID=YP_contig_8304,length=281>
##contig=<ID=YP_contig_8305,length=410>
##contig=<ID=YP_contig_8306,length=425>
##contig=<ID=YP_contig_8307,length=2469>
##contig=<ID=YP_contig_8308,length=431>
##contig=<ID=YP_contig_8309,length=375>
##contig=<ID=YP_contig_8310,length=1323>
##contig=<ID=YP_contig_8311,length=443>
##contig=<ID=YP_contig_8312,length=4241>
##contig=<ID=YP_contig_8313,length=4378>
##contig=<ID=YP_contig_8314,length=7285>
##contig=<ID=YP_contig_8315,length=724>
##contig=<ID=YP_contig_8316,length=549>
##contig=<ID=YP_contig_8317,length=7871>
##contig=<ID=YP_contig_8318,length=4895>
##contig=<ID=YP_contig_8319,length=1791>
##contig=<ID=YP_contig_8320,length=1039>
##contig=<ID=YP_contig_8321,length=1480>
##contig=<ID=YP_contig_8322,length=2864>
##contig=<ID=YP_contig_8323,length=3412>
##contig=<ID=YP_contig_8324,length=5003>
##contig=<ID=YP_contig_8325,length=1184>
##contig=<ID=YP_contig_8326,length=1944>
##contig=<ID=YP_contig_8327,length=2869>
##contig=<ID=YP_contig_8328,length=2723>
##contig=<ID=YP_contig_8329,length=4849>
##contig=<ID=YP_contig_8330,length=4833>
##contig=<ID=YP_contig_8331,length=957>
##contig=<ID=YP_contig_8332,length=1009>
##contig=<ID=YP_contig_8333,length=290>
##contig=<ID=YP_contig_8334,length=2259>
##contig=<ID=YP_contig_8335,length=465>
##contig=<ID=YP_contig_8336,length=254>
##contig=<ID=YP_contig_8337,length=3109>
##contig=<ID=YP_contig_8338,length=8113>
##contig=<ID=YP_contig_8339,length=6749>
##contig=<ID=YP_contig_8340,length=5251>
##contig=<ID=YP_contig_8341,length=983>
##contig=<ID=YP_contig_8342,length=3145>
##contig=<ID=YP_contig_8343,length=1616>
##contig=<ID=YP_contig_8344,length=1249>
##contig=<ID=YP_contig_8345,length=303>
##contig=<ID=YP_contig_8346,length=2902>
##contig=<ID=YP_contig_8347,length=367>
##contig=<ID=YP_contig_8348,length=2230>
##contig=<ID=YP_contig_8349,length=402>
##contig=<ID=YP_contig_8350,length=636>
##contig=<ID=YP_contig_8351,length=417>
##contig=<ID=YP_contig_8352,length=2314>
##contig=<ID=YP_contig_8353,length=309>
##contig=<ID=YP_contig_8354,length=875>
##contig=<ID=YP_contig_8355,length=353>
##contig=<ID=YP_contig_8356,length=2686>
##contig=<ID=YP_contig_8357,length=453>
##contig=<ID=YP_contig_8358,length=4865>
##contig=<ID=YP_contig_8359,length=2247>
##contig=<ID=YP_contig_8360,length=491>
##contig=<ID=YP_contig_8361,length=2958>
##contig=<ID=YP_contig_8362,length=2800>
##contig=<ID=YP_contig_8363,length=1324>
##contig=<ID=YP_contig_8364,length=6415>
##contig=<ID=YP_contig_8365,length=538>
##contig=<ID=YP_contig_8366,length=3139>
##contig=<ID=YP_contig_8367,length=523>
##contig=<ID=YP_contig_8368,length=2495>
##contig=<ID=YP_contig_8369,length=275>
##contig=<ID=YP_contig_8370,length=4178>
##contig=<ID=YP_contig_8371,length=3680>
##contig=<ID=YP_contig_8372,length=1538>
##contig=<ID=YP_contig_8373,length=1787>
##contig=<ID=YP_contig_8374,length=632>
##contig=<ID=YP_contig_8375,length=7199>
##contig=<ID=YP_contig_8376,length=4895>
##contig=<ID=YP_contig_8377,length=486>
##contig=<ID=YP_contig_8378,length=1040>
##contig=<ID=YP_contig_8379,length=1963>
##contig=<ID=YP_contig_8380,length=253>
##contig=<ID=YP_contig_8381,length=4269>
##contig=<ID=YP_contig_8382,length=1971>
##contig=<ID=YP_contig_8383,length=6212>
##contig=<ID=YP_contig_8384,length=4907>
##contig=<ID=YP_contig_8385,length=1799>
##contig=<ID=YP_contig_8386,length=286>
##contig=<ID=YP_contig_8387,length=321>
##contig=<ID=YP_contig_8388,length=8075>
##contig=<ID=YP_contig_8389,length=3139>
##contig=<ID=YP_contig_8390,length=2428>
##contig=<ID=YP_contig_8391,length=3469>
##contig=<ID=YP_contig_8392,length=910>
##contig=<ID=YP_contig_8393,length=279>
##contig=<ID=YP_contig_8394,length=750>
##contig=<ID=YP_contig_8395,length=228>
##contig=<ID=YP_contig_8396,length=236>
##contig=<ID=YP_contig_8397,length=2499>
##contig=<ID=YP_contig_8398,length=1176>
##contig=<ID=YP_contig_8399,length=2129>
##contig=<ID=YP_contig_8400,length=3066>
##contig=<ID=YP_contig_8401,length=299>
##contig=<ID=YP_contig_8402,length=1363>
##contig=<ID=YP_contig_8403,length=568>
##contig=<ID=YP_contig_8404,length=2480>
##contig=<ID=YP_contig_8405,length=2098>
##contig=<ID=YP_contig_8406,length=237>
##contig=<ID=YP_contig_8407,length=1407>
##contig=<ID=YP_contig_8408,length=567>
##contig=<ID=YP_contig_8409,length=1740>
##contig=<ID=YP_contig_8410,length=760>
##contig=<ID=YP_contig_8411,length=1698>
##contig=<ID=YP_contig_8412,length=1174>
##contig=<ID=YP_contig_8413,length=8419>
##contig=<ID=YP_contig_8414,length=7182>
##contig=<ID=YP_contig_8415,length=223>
##contig=<ID=YP_contig_8416,length=3621>
##contig=<ID=YP_contig_8417,length=1947>
##contig=<ID=YP_contig_8418,length=1282>
##contig=<ID=YP_contig_8419,length=446>
##contig=<ID=YP_contig_8420,length=3426>
##contig=<ID=YP_contig_8421,length=607>
##contig=<ID=YP_contig_8422,length=2413>
##contig=<ID=YP_contig_8423,length=807>
##contig=<ID=YP_contig_8424,length=5172>
##contig=<ID=YP_contig_8425,length=1154>
##contig=<ID=YP_contig_8426,length=1239>
##contig=<ID=YP_contig_8427,length=1163>
##contig=<ID=YP_contig_8428,length=6410>
##contig=<ID=YP_contig_8429,length=4790>
##contig=<ID=YP_contig_8430,length=356>
##contig=<ID=YP_contig_8431,length=3980>
##contig=<ID=YP_contig_8432,length=1916>
##contig=<ID=YP_contig_8433,length=3050>
##contig=<ID=YP_contig_8434,length=294>
##contig=<ID=YP_contig_8435,length=960>
##contig=<ID=YP_contig_8436,length=375>
##contig=<ID=YP_contig_8437,length=2206>
##contig=<ID=YP_contig_8438,length=1131>
##contig=<ID=YP_contig_8439,length=291>
##contig=<ID=YP_contig_8440,length=570>
##contig=<ID=YP_contig_8441,length=1071>
##contig=<ID=YP_contig_8442,length=458>
##contig=<ID=YP_contig_8443,length=3339>
##contig=<ID=YP_contig_8444,length=3702>
##contig=<ID=YP_contig_8445,length=1530>
##contig=<ID=YP_contig_8446,length=1389>
##contig=<ID=YP_contig_8447,length=385>
##contig=<ID=YP_contig_8448,length=6227>
##contig=<ID=YP_contig_8449,length=297>
##contig=<ID=YP_contig_8450,length=726>
##contig=<ID=YP_contig_8451,length=1727>
##contig=<ID=YP_contig_8452,length=556>
##contig=<ID=YP_contig_8453,length=4801>
##contig=<ID=YP_contig_8454,length=2736>
##contig=<ID=YP_contig_8455,length=2420>
##contig=<ID=YP_contig_8456,length=9394>
##contig=<ID=YP_contig_8457,length=1698>
##contig=<ID=YP_contig_8458,length=2146>
##contig=<ID=YP_contig_8459,length=2525>
##contig=<ID=YP_contig_8460,length=4178>
##contig=<ID=YP_contig_8461,length=680>
##contig=<ID=YP_contig_8462,length=3049>
##contig=<ID=YP_contig_8463,length=2447>
##contig=<ID=YP_contig_8464,length=2720>
##contig=<ID=YP_contig_8465,length=290>
##contig=<ID=YP_contig_8466,length=305>
##contig=<ID=YP_contig_8467,length=291>
##contig=<ID=YP_contig_8468,length=3573>
##contig=<ID=YP_contig_8469,length=945>
##contig=<ID=YP_contig_8470,length=2365>
##contig=<ID=YP_contig_8471,length=472>
##contig=<ID=YP_contig_8472,length=3811>
##contig=<ID=YP_contig_8473,length=4715>
##contig=<ID=YP_contig_8474,length=2109>
##contig=<ID=YP_contig_8475,length=399>
##contig=<ID=YP_contig_8476,length=745>
##contig=<ID=YP_contig_8477,length=1552>
##contig=<ID=YP_contig_8478,length=219>
##contig=<ID=YP_contig_8479,length=6491>
##contig=<ID=YP_contig_8480,length=3104>
##contig=<ID=YP_contig_8481,length=2571>
##contig=<ID=YP_contig_8482,length=2624>
##contig=<ID=YP_contig_8483,length=3121>
##contig=<ID=YP_contig_8484,length=3012>
##contig=<ID=YP_contig_8485,length=289>
##contig=<ID=YP_contig_8486,length=1105>
##contig=<ID=YP_contig_8487,length=492>
##contig=<ID=YP_contig_8488,length=685>
##contig=<ID=YP_contig_8489,length=3562>
##contig=<ID=YP_contig_8490,length=554>
##contig=<ID=YP_contig_8491,length=3374>
##contig=<ID=YP_contig_8492,length=3425>
##contig=<ID=YP_contig_8493,length=1947>
##contig=<ID=YP_contig_8494,length=1851>
##contig=<ID=YP_contig_8495,length=2379>
##contig=<ID=YP_contig_8496,length=1244>
##contig=<ID=YP_contig_8497,length=1153>
##contig=<ID=YP_contig_8498,length=3919>
##contig=<ID=YP_contig_8499,length=1189>
##contig=<ID=YP_contig_8500,length=1880>
##contig=<ID=YP_contig_8501,length=1636>
##contig=<ID=YP_contig_8502,length=2859>
##contig=<ID=YP_contig_8503,length=1281>
##contig=<ID=YP_contig_8504,length=2366>
##contig=<ID=YP_contig_8505,length=1953>
##contig=<ID=YP_contig_8506,length=2453>
##contig=<ID=YP_contig_8507,length=3959>
##contig=<ID=YP_contig_8508,length=2382>
##contig=<ID=YP_contig_8509,length=4324>
##contig=<ID=YP_contig_8510,length=1799>
##contig=<ID=YP_contig_8511,length=3582>
##contig=<ID=YP_contig_8512,length=1958>
##contig=<ID=YP_contig_8513,length=3696>
##contig=<ID=YP_contig_8514,length=3634>
##contig=<ID=YP_contig_8515,length=2819>
##contig=<ID=YP_contig_8516,length=1487>
##contig=<ID=YP_contig_8517,length=1245>
##contig=<ID=YP_contig_8518,length=433>
##contig=<ID=YP_contig_8519,length=3299>
##contig=<ID=YP_contig_8520,length=2912>
##contig=<ID=YP_contig_8521,length=6212>
##contig=<ID=YP_contig_8522,length=826>
##contig=<ID=YP_contig_8523,length=4688>
##contig=<ID=YP_contig_8524,length=792>
##contig=<ID=YP_contig_8525,length=887>
##contig=<ID=YP_contig_8526,length=5769>
##contig=<ID=YP_contig_8527,length=2804>
##contig=<ID=YP_contig_8528,length=1176>
##contig=<ID=YP_contig_8529,length=1295>
##contig=<ID=YP_contig_8530,length=2847>
##contig=<ID=YP_contig_8531,length=689>
##contig=<ID=YP_contig_8532,length=3788>
##contig=<ID=YP_contig_8533,length=1567>
##contig=<ID=YP_contig_8534,length=1601>
##contig=<ID=YP_contig_8535,length=1278>
##contig=<ID=YP_contig_8536,length=1534>
##contig=<ID=YP_contig_8537,length=8077>
##contig=<ID=YP_contig_8538,length=534>
##contig=<ID=YP_contig_8539,length=431>
##contig=<ID=YP_contig_8540,length=6074>
##contig=<ID=YP_contig_8541,length=4246>
##contig=<ID=YP_contig_8542,length=1437>
##contig=<ID=YP_contig_8543,length=2287>
##contig=<ID=YP_contig_8544,length=246>
##contig=<ID=YP_contig_8545,length=613>
##contig=<ID=YP_contig_8546,length=2684>
##contig=<ID=YP_contig_8547,length=3640>
##contig=<ID=YP_contig_8548,length=2250>
##contig=<ID=YP_contig_8549,length=585>
##contig=<ID=YP_contig_8550,length=277>
##contig=<ID=YP_contig_8551,length=481>
##contig=<ID=YP_contig_8552,length=1327>
##contig=<ID=YP_contig_8553,length=3049>
##contig=<ID=YP_contig_8554,length=1937>
##contig=<ID=YP_contig_8555,length=1226>
##contig=<ID=YP_contig_8556,length=1914>
##contig=<ID=YP_contig_8557,length=518>
##contig=<ID=YP_contig_8558,length=2188>
##contig=<ID=YP_contig_8559,length=2622>
##contig=<ID=YP_contig_8560,length=3798>
##contig=<ID=YP_contig_8561,length=3170>
##contig=<ID=YP_contig_8562,length=1605>
##contig=<ID=YP_contig_8563,length=3732>
##contig=<ID=YP_contig_8564,length=947>
##contig=<ID=YP_contig_8565,length=405>
##contig=<ID=YP_contig_8566,length=3794>
##contig=<ID=YP_contig_8567,length=2929>
##contig=<ID=YP_contig_8568,length=5205>
##contig=<ID=YP_contig_8569,length=2931>
##contig=<ID=YP_contig_8570,length=1858>
##contig=<ID=YP_contig_8571,length=220>
##contig=<ID=YP_contig_8572,length=3939>
##contig=<ID=YP_contig_8573,length=435>
##contig=<ID=YP_contig_8574,length=712>
##contig=<ID=YP_contig_8575,length=284>
##contig=<ID=YP_contig_8576,length=4141>
##contig=<ID=YP_contig_8577,length=264>
##contig=<ID=YP_contig_8578,length=849>
##contig=<ID=YP_contig_8579,length=708>
##contig=<ID=YP_contig_8580,length=3341>
##contig=<ID=YP_contig_8581,length=298>
##contig=<ID=YP_contig_8582,length=7612>
##contig=<ID=YP_contig_8583,length=3199>
##contig=<ID=YP_contig_8584,length=1296>
##contig=<ID=YP_contig_8585,length=2320>
##contig=<ID=YP_contig_8586,length=10311>
##contig=<ID=YP_contig_8587,length=2346>
##contig=<ID=YP_contig_8588,length=4340>
##contig=<ID=YP_contig_8589,length=4841>
##contig=<ID=YP_contig_8590,length=3005>
##contig=<ID=YP_contig_8591,length=2790>
##contig=<ID=YP_contig_8592,length=2927>
##contig=<ID=YP_contig_8593,length=5655>
##contig=<ID=YP_contig_8594,length=3099>
##contig=<ID=YP_contig_8595,length=918>
##contig=<ID=YP_contig_8596,length=261>
##contig=<ID=YP_contig_8597,length=4328>
##contig=<ID=YP_contig_8598,length=5587>
##contig=<ID=YP_contig_8599,length=712>
##contig=<ID=YP_contig_8600,length=401>
##contig=<ID=YP_contig_8601,length=1225>
##contig=<ID=YP_contig_8602,length=1564>
##contig=<ID=YP_contig_8603,length=1930>
##contig=<ID=YP_contig_8604,length=2338>
##contig=<ID=YP_contig_8605,length=289>
##contig=<ID=YP_contig_8606,length=289>
##contig=<ID=YP_contig_8607,length=1553>
##contig=<ID=YP_contig_8608,length=2448>
##contig=<ID=YP_contig_8609,length=1707>
##contig=<ID=YP_contig_8610,length=2766>
##contig=<ID=YP_contig_8611,length=2922>
##contig=<ID=YP_contig_8612,length=613>
##contig=<ID=YP_contig_8613,length=4708>
##contig=<ID=YP_contig_8614,length=6460>
##contig=<ID=YP_contig_8615,length=3545>
##contig=<ID=YP_contig_8616,length=3935>
##contig=<ID=YP_contig_8617,length=225>
##contig=<ID=YP_contig_8618,length=2540>
##contig=<ID=YP_contig_8619,length=1592>
##contig=<ID=YP_contig_8620,length=224>
##contig=<ID=YP_contig_8621,length=12462>
##contig=<ID=YP_contig_8622,length=4869>
##contig=<ID=YP_contig_8623,length=7343>
##contig=<ID=YP_contig_8624,length=1950>
##contig=<ID=YP_contig_8625,length=353>
##contig=<ID=YP_contig_8626,length=1545>
##contig=<ID=YP_contig_8627,length=1282>
##contig=<ID=YP_contig_8628,length=264>
##contig=<ID=YP_contig_8629,length=313>
##contig=<ID=YP_contig_8630,length=1660>
##contig=<ID=YP_contig_8631,length=3099>
##contig=<ID=YP_contig_8632,length=6573>
##contig=<ID=YP_contig_8633,length=212>
##contig=<ID=YP_contig_8634,length=808>
##contig=<ID=YP_contig_8635,length=919>
##contig=<ID=YP_contig_8636,length=348>
##contig=<ID=YP_contig_8637,length=1557>
##contig=<ID=YP_contig_8638,length=634>
##contig=<ID=YP_contig_8639,length=1879>
##contig=<ID=YP_contig_8640,length=10934>
##contig=<ID=YP_contig_8641,length=865>
##contig=<ID=YP_contig_8642,length=578>
##contig=<ID=YP_contig_8643,length=2101>
##contig=<ID=YP_contig_8644,length=738>
##contig=<ID=YP_contig_8645,length=1568>
##contig=<ID=YP_contig_8646,length=3079>
##contig=<ID=YP_contig_8647,length=2102>
##contig=<ID=YP_contig_8648,length=876>
##contig=<ID=YP_contig_8649,length=3815>
##contig=<ID=YP_contig_8650,length=997>
##contig=<ID=YP_contig_8651,length=2030>
##contig=<ID=YP_contig_8652,length=321>
##contig=<ID=YP_contig_8653,length=859>
##contig=<ID=YP_contig_8654,length=694>
##contig=<ID=YP_contig_8655,length=3493>
##contig=<ID=YP_contig_8656,length=731>
##contig=<ID=YP_contig_8657,length=3281>
##contig=<ID=YP_contig_8658,length=4390>
##contig=<ID=YP_contig_8659,length=2206>
##contig=<ID=YP_contig_8660,length=1875>
##contig=<ID=YP_contig_8661,length=431>
##contig=<ID=YP_contig_8662,length=387>
##contig=<ID=YP_contig_8663,length=1578>
##contig=<ID=YP_contig_8664,length=710>
##contig=<ID=YP_contig_8665,length=7649>
##contig=<ID=YP_contig_8666,length=2731>
##contig=<ID=YP_contig_8667,length=3424>
##contig=<ID=YP_contig_8668,length=484>
##contig=<ID=YP_contig_8669,length=1755>
##contig=<ID=YP_contig_8670,length=347>
##contig=<ID=YP_contig_8671,length=1658>
##contig=<ID=YP_contig_8672,length=1725>
##contig=<ID=YP_contig_8673,length=2924>
##contig=<ID=YP_contig_8674,length=2422>
##contig=<ID=YP_contig_8675,length=746>
##contig=<ID=YP_contig_8676,length=259>
##contig=<ID=YP_contig_8677,length=4864>
##contig=<ID=YP_contig_8678,length=853>
##contig=<ID=YP_contig_8679,length=6475>
##contig=<ID=YP_contig_8680,length=499>
##contig=<ID=YP_contig_8681,length=2703>
##contig=<ID=YP_contig_8682,length=1055>
##contig=<ID=YP_contig_8683,length=4224>
##contig=<ID=YP_contig_8684,length=244>
##contig=<ID=YP_contig_8685,length=2853>
##contig=<ID=YP_contig_8686,length=1914>
##contig=<ID=YP_contig_8687,length=1075>
##contig=<ID=YP_contig_8688,length=4830>
##contig=<ID=YP_contig_8689,length=5244>
##contig=<ID=YP_contig_8690,length=223>
##contig=<ID=YP_contig_8691,length=1599>
##contig=<ID=YP_contig_8692,length=4952>
##contig=<ID=YP_contig_8693,length=6826>
##contig=<ID=YP_contig_8694,length=543>
##contig=<ID=YP_contig_8695,length=1112>
##contig=<ID=YP_contig_8696,length=743>
##contig=<ID=YP_contig_8697,length=708>
##contig=<ID=YP_contig_8698,length=1270>
##contig=<ID=YP_contig_8699,length=4155>
##contig=<ID=YP_contig_8700,length=406>
##contig=<ID=YP_contig_8701,length=306>
##contig=<ID=YP_contig_8702,length=1043>
##contig=<ID=YP_contig_8703,length=1194>
##contig=<ID=YP_contig_8704,length=363>
##contig=<ID=YP_contig_8705,length=1191>
##contig=<ID=YP_contig_8706,length=439>
##contig=<ID=YP_contig_8707,length=1707>
##contig=<ID=YP_contig_8708,length=2723>
##contig=<ID=YP_contig_8709,length=1764>
##contig=<ID=YP_contig_8710,length=1535>
##contig=<ID=YP_contig_8711,length=984>
##contig=<ID=YP_contig_8712,length=1097>
##contig=<ID=YP_contig_8713,length=2591>
##contig=<ID=YP_contig_8714,length=230>
##contig=<ID=YP_contig_8715,length=507>
##contig=<ID=YP_contig_8716,length=457>
##contig=<ID=YP_contig_8717,length=513>
##contig=<ID=YP_contig_8718,length=4979>
##contig=<ID=YP_contig_8719,length=3837>
##contig=<ID=YP_contig_8720,length=5000>
##contig=<ID=YP_contig_8721,length=1401>
##contig=<ID=YP_contig_8722,length=2756>
##contig=<ID=YP_contig_8723,length=2543>
##contig=<ID=YP_contig_8724,length=203>
##contig=<ID=YP_contig_8725,length=339>
##contig=<ID=YP_contig_8726,length=1606>
##contig=<ID=YP_contig_8727,length=2156>
##contig=<ID=YP_contig_8728,length=373>
##contig=<ID=YP_contig_8729,length=5903>
##contig=<ID=YP_contig_8730,length=2778>
##contig=<ID=YP_contig_8731,length=824>
##contig=<ID=YP_contig_8732,length=1483>
##contig=<ID=YP_contig_8733,length=8201>
##contig=<ID=YP_contig_8734,length=3027>
##contig=<ID=YP_contig_8735,length=677>
##contig=<ID=YP_contig_8736,length=2073>
##contig=<ID=YP_contig_8737,length=1397>
##contig=<ID=YP_contig_8738,length=3561>
##contig=<ID=YP_contig_8739,length=3952>
##contig=<ID=YP_contig_8740,length=1184>
##contig=<ID=YP_contig_8741,length=816>
##contig=<ID=YP_contig_8742,length=1422>
##contig=<ID=YP_contig_8743,length=2899>
##contig=<ID=YP_contig_8744,length=856>
##contig=<ID=YP_contig_8745,length=4130>
##contig=<ID=YP_contig_8746,length=4940>
##contig=<ID=YP_contig_8747,length=1988>
##contig=<ID=YP_contig_8748,length=2388>
##contig=<ID=YP_contig_8749,length=507>
##contig=<ID=YP_contig_8750,length=3100>
##contig=<ID=YP_contig_8751,length=1036>
##contig=<ID=YP_contig_8752,length=324>
##contig=<ID=YP_contig_8753,length=220>
##contig=<ID=YP_contig_8754,length=471>
##contig=<ID=YP_contig_8755,length=4211>
##contig=<ID=YP_contig_8756,length=668>
##contig=<ID=YP_contig_8757,length=4651>
##contig=<ID=YP_contig_8758,length=248>
##contig=<ID=YP_contig_8759,length=2532>
##contig=<ID=YP_contig_8760,length=3130>
##contig=<ID=YP_contig_8761,length=2097>
##contig=<ID=YP_contig_8762,length=1462>
##contig=<ID=YP_contig_8763,length=2838>
##contig=<ID=YP_contig_8764,length=1759>
##contig=<ID=YP_contig_8765,length=368>
##contig=<ID=YP_contig_8766,length=2908>
##contig=<ID=YP_contig_8767,length=4506>
##contig=<ID=YP_contig_8768,length=516>
##contig=<ID=YP_contig_8769,length=2113>
##contig=<ID=YP_contig_8770,length=2264>
##contig=<ID=YP_contig_8771,length=1124>
##contig=<ID=YP_contig_8772,length=2002>
##contig=<ID=YP_contig_8773,length=804>
##contig=<ID=YP_contig_8774,length=1143>
##contig=<ID=YP_contig_8775,length=4881>
##contig=<ID=YP_contig_8776,length=252>
##contig=<ID=YP_contig_8777,length=289>
##contig=<ID=YP_contig_8778,length=373>
##contig=<ID=YP_contig_8779,length=3024>
##contig=<ID=YP_contig_8780,length=1446>
##contig=<ID=YP_contig_8781,length=4006>
##contig=<ID=YP_contig_8782,length=1103>
##contig=<ID=YP_contig_8783,length=1155>
##contig=<ID=YP_contig_8784,length=2377>
##contig=<ID=YP_contig_8785,length=551>
##contig=<ID=YP_contig_8786,length=4716>
##contig=<ID=YP_contig_8787,length=7252>
##contig=<ID=YP_contig_8788,length=986>
##contig=<ID=YP_contig_8789,length=1221>
##contig=<ID=YP_contig_8790,length=4745>
##contig=<ID=YP_contig_8791,length=1519>
##contig=<ID=YP_contig_8792,length=4814>
##contig=<ID=YP_contig_8793,length=1702>
##contig=<ID=YP_contig_8794,length=2867>
##contig=<ID=YP_contig_8795,length=731>
##contig=<ID=YP_contig_8796,length=772>
##contig=<ID=YP_contig_8797,length=373>
##contig=<ID=YP_contig_8798,length=1569>
##contig=<ID=YP_contig_8799,length=2436>
##contig=<ID=YP_contig_8800,length=4551>
##contig=<ID=YP_contig_8801,length=2533>
##contig=<ID=YP_contig_8802,length=883>
##contig=<ID=YP_contig_8803,length=313>
##contig=<ID=YP_contig_8804,length=3392>
##contig=<ID=YP_contig_8805,length=276>
##contig=<ID=YP_contig_8806,length=1150>
##contig=<ID=YP_contig_8807,length=2604>
##contig=<ID=YP_contig_8808,length=1059>
##contig=<ID=YP_contig_8809,length=3564>
##contig=<ID=YP_contig_8810,length=4214>
##contig=<ID=YP_contig_8811,length=1517>
##contig=<ID=YP_contig_8812,length=3777>
##contig=<ID=YP_contig_8813,length=972>
##contig=<ID=YP_contig_8814,length=381>
##contig=<ID=YP_contig_8815,length=475>
##contig=<ID=YP_contig_8816,length=1297>
##contig=<ID=YP_contig_8817,length=710>
##contig=<ID=YP_contig_8818,length=3972>
##contig=<ID=YP_contig_8819,length=2258>
##contig=<ID=YP_contig_8820,length=5887>
##contig=<ID=YP_contig_8821,length=5059>
##contig=<ID=YP_contig_8822,length=1911>
##contig=<ID=YP_contig_8823,length=1508>
##contig=<ID=YP_contig_8824,length=7399>
##contig=<ID=YP_contig_8825,length=2759>
##contig=<ID=YP_contig_8826,length=1197>
##contig=<ID=YP_contig_8827,length=1785>
##contig=<ID=YP_contig_8828,length=375>
##contig=<ID=YP_contig_8829,length=3473>
##contig=<ID=YP_contig_8830,length=1757>
##contig=<ID=YP_contig_8831,length=1559>
##contig=<ID=YP_contig_8832,length=4347>
##contig=<ID=YP_contig_8833,length=724>
##contig=<ID=YP_contig_8834,length=1248>
##contig=<ID=YP_contig_8835,length=3793>
##contig=<ID=YP_contig_8836,length=2411>
##contig=<ID=YP_contig_8837,length=7818>
##contig=<ID=YP_contig_8838,length=371>
##contig=<ID=YP_contig_8839,length=1675>
##contig=<ID=YP_contig_8840,length=772>
##contig=<ID=YP_contig_8841,length=454>
##contig=<ID=YP_contig_8842,length=1192>
##contig=<ID=YP_contig_8843,length=1662>
##contig=<ID=YP_contig_8844,length=448>
##contig=<ID=YP_contig_8845,length=1554>
##contig=<ID=YP_contig_8846,length=2080>
##contig=<ID=YP_contig_8847,length=1843>
##contig=<ID=YP_contig_8848,length=4336>
##contig=<ID=YP_contig_8849,length=1949>
##contig=<ID=YP_contig_8850,length=4736>
##contig=<ID=YP_contig_8851,length=1238>
##contig=<ID=YP_contig_8852,length=337>
##contig=<ID=YP_contig_8853,length=266>
##contig=<ID=YP_contig_8854,length=515>
##contig=<ID=YP_contig_8855,length=1277>
##contig=<ID=YP_contig_8856,length=2563>
##contig=<ID=YP_contig_8857,length=3666>
##contig=<ID=YP_contig_8858,length=2022>
##contig=<ID=YP_contig_8859,length=354>
##contig=<ID=YP_contig_8860,length=1488>
##contig=<ID=YP_contig_8861,length=1291>
##contig=<ID=YP_contig_8862,length=1232>
##contig=<ID=YP_contig_8863,length=7441>
##contig=<ID=YP_contig_8864,length=2076>
##contig=<ID=YP_contig_8865,length=2542>
##contig=<ID=YP_contig_8866,length=1954>
##contig=<ID=YP_contig_8867,length=4080>
##contig=<ID=YP_contig_8868,length=2672>
##contig=<ID=YP_contig_8869,length=9037>
##contig=<ID=YP_contig_8870,length=2634>
##contig=<ID=YP_contig_8871,length=2254>
##contig=<ID=YP_contig_8872,length=409>
##contig=<ID=YP_contig_8873,length=678>
##contig=<ID=YP_contig_8874,length=460>
##contig=<ID=YP_contig_8875,length=2118>
##contig=<ID=YP_contig_8876,length=353>
##contig=<ID=YP_contig_8877,length=528>
##contig=<ID=YP_contig_8878,length=2559>
##contig=<ID=YP_contig_8879,length=2202>
##contig=<ID=YP_contig_8880,length=740>
##contig=<ID=YP_contig_8881,length=1600>
##contig=<ID=YP_contig_8882,length=8132>
##contig=<ID=YP_contig_8883,length=200>
##contig=<ID=YP_contig_8884,length=3099>
##contig=<ID=YP_contig_8885,length=3242>
##contig=<ID=YP_contig_8886,length=3219>
##contig=<ID=YP_contig_8887,length=3110>
##contig=<ID=YP_contig_8888,length=1426>
##contig=<ID=YP_contig_8889,length=2214>
##contig=<ID=YP_contig_8890,length=2312>
##contig=<ID=YP_contig_8891,length=295>
##contig=<ID=YP_contig_8892,length=503>
##contig=<ID=YP_contig_8893,length=465>
##contig=<ID=YP_contig_8894,length=6805>
##contig=<ID=YP_contig_8895,length=1518>
##contig=<ID=YP_contig_8896,length=254>
##contig=<ID=YP_contig_8897,length=685>
##contig=<ID=YP_contig_8898,length=1901>
##contig=<ID=YP_contig_8899,length=284>
##contig=<ID=YP_contig_8900,length=2199>
##contig=<ID=YP_contig_8901,length=2218>
##contig=<ID=YP_contig_8902,length=467>
##contig=<ID=YP_contig_8903,length=240>
##contig=<ID=YP_contig_8904,length=4282>
##contig=<ID=YP_contig_8905,length=4781>
##contig=<ID=YP_contig_8906,length=5776>
##contig=<ID=YP_contig_8907,length=6833>
##contig=<ID=YP_contig_8908,length=10088>
##contig=<ID=YP_contig_8909,length=251>
##contig=<ID=YP_contig_8910,length=3990>
##contig=<ID=YP_contig_8911,length=332>
##contig=<ID=YP_contig_8912,length=244>
##contig=<ID=YP_contig_8913,length=1241>
##contig=<ID=YP_contig_8914,length=9309>
##contig=<ID=YP_contig_8915,length=7079>
##contig=<ID=YP_contig_8916,length=2236>
##contig=<ID=YP_contig_8917,length=2316>
##contig=<ID=YP_contig_8918,length=2704>
##contig=<ID=YP_contig_8919,length=3842>
##contig=<ID=YP_contig_8920,length=3486>
##contig=<ID=YP_contig_8921,length=2481>
##contig=<ID=YP_contig_8922,length=5141>
##contig=<ID=YP_contig_8923,length=1295>
##contig=<ID=YP_contig_8924,length=2343>
##contig=<ID=YP_contig_8925,length=346>
##contig=<ID=YP_contig_8926,length=717>
##contig=<ID=YP_contig_8927,length=777>
##contig=<ID=YP_contig_8928,length=1173>
##contig=<ID=YP_contig_8929,length=1224>
##contig=<ID=YP_contig_8930,length=1262>
##contig=<ID=YP_contig_8931,length=1616>
##contig=<ID=YP_contig_8932,length=302>
##contig=<ID=YP_contig_8933,length=2733>
##contig=<ID=YP_contig_8934,length=3739>
##contig=<ID=YP_contig_8935,length=3891>
##contig=<ID=YP_contig_8936,length=361>
##contig=<ID=YP_contig_8937,length=377>
##contig=<ID=YP_contig_8938,length=2268>
##contig=<ID=YP_contig_8939,length=562>
##contig=<ID=YP_contig_8940,length=10148>
##contig=<ID=YP_contig_8941,length=3430>
##contig=<ID=YP_contig_8942,length=1215>
##contig=<ID=YP_contig_8943,length=1321>
##contig=<ID=YP_contig_8944,length=3584>
##contig=<ID=YP_contig_8945,length=4179>
##contig=<ID=YP_contig_8946,length=5231>
##contig=<ID=YP_contig_8947,length=2478>
##contig=<ID=YP_contig_8948,length=5606>
##contig=<ID=YP_contig_8949,length=1553>
##contig=<ID=YP_contig_8950,length=447>
##contig=<ID=YP_contig_8951,length=1157>
##contig=<ID=YP_contig_8952,length=1061>
##contig=<ID=YP_contig_8953,length=1488>
##contig=<ID=YP_contig_8954,length=2189>
##contig=<ID=YP_contig_8955,length=562>
##contig=<ID=YP_contig_8956,length=353>
##contig=<ID=YP_contig_8957,length=1714>
##contig=<ID=YP_contig_8958,length=2281>
##contig=<ID=YP_contig_8959,length=1852>
##contig=<ID=YP_contig_8960,length=701>
##contig=<ID=YP_contig_8961,length=996>
##contig=<ID=YP_contig_8962,length=4227>
##contig=<ID=YP_contig_8963,length=2054>
##contig=<ID=YP_contig_8964,length=955>
##contig=<ID=YP_contig_8965,length=1741>
##contig=<ID=YP_contig_8966,length=1468>
##contig=<ID=YP_contig_8967,length=1682>
##contig=<ID=YP_contig_8968,length=2056>
##contig=<ID=YP_contig_8969,length=2988>
##contig=<ID=YP_contig_8970,length=589>
##contig=<ID=YP_contig_8971,length=790>
##contig=<ID=YP_contig_8972,length=2079>
##contig=<ID=YP_contig_8973,length=1674>
##contig=<ID=YP_contig_8974,length=420>
##contig=<ID=YP_contig_8975,length=293>
##contig=<ID=YP_contig_8976,length=10122>
##contig=<ID=YP_contig_8977,length=2523>
##contig=<ID=YP_contig_8978,length=2869>
##contig=<ID=YP_contig_8979,length=1064>
##contig=<ID=YP_contig_8980,length=1290>
##contig=<ID=YP_contig_8981,length=307>
##contig=<ID=YP_contig_8982,length=756>
##contig=<ID=YP_contig_8983,length=2012>
##contig=<ID=YP_contig_8984,length=3354>
##contig=<ID=YP_contig_8985,length=1342>
##contig=<ID=YP_contig_8986,length=1390>
##contig=<ID=YP_contig_8987,length=2293>
##contig=<ID=YP_contig_8988,length=5761>
##contig=<ID=YP_contig_8989,length=3008>
##contig=<ID=YP_contig_8990,length=2556>
##contig=<ID=YP_contig_8991,length=1984>
##contig=<ID=YP_contig_8992,length=291>
##contig=<ID=YP_contig_8993,length=222>
##contig=<ID=YP_contig_8994,length=842>
##contig=<ID=YP_contig_8995,length=3770>
##contig=<ID=YP_contig_8996,length=2816>
##contig=<ID=YP_contig_8997,length=5528>
##contig=<ID=YP_contig_8998,length=2301>
##contig=<ID=YP_contig_8999,length=1407>
##contig=<ID=YP_contig_9000,length=2340>
##contig=<ID=YP_contig_9001,length=2183>
##contig=<ID=YP_contig_9002,length=1174>
##contig=<ID=YP_contig_9003,length=913>
##contig=<ID=YP_contig_9004,length=1549>
##contig=<ID=YP_contig_9005,length=2302>
##contig=<ID=YP_contig_9006,length=720>
##contig=<ID=YP_contig_9007,length=256>
##contig=<ID=YP_contig_9008,length=588>
##contig=<ID=YP_contig_9009,length=362>
##contig=<ID=YP_contig_9010,length=826>
##contig=<ID=YP_contig_9011,length=412>
##contig=<ID=YP_contig_9012,length=3944>
##contig=<ID=YP_contig_9013,length=6793>
##contig=<ID=YP_contig_9014,length=1896>
##contig=<ID=YP_contig_9015,length=948>
##contig=<ID=YP_contig_9016,length=1891>
##contig=<ID=YP_contig_9017,length=1051>
##contig=<ID=YP_contig_9018,length=1634>
##contig=<ID=YP_contig_9019,length=271>
##contig=<ID=YP_contig_9020,length=1876>
##contig=<ID=YP_contig_9021,length=3120>
##contig=<ID=YP_contig_9022,length=1167>
##contig=<ID=YP_contig_9023,length=2699>
##contig=<ID=YP_contig_9024,length=373>
##contig=<ID=YP_contig_9025,length=5535>
##contig=<ID=YP_contig_9026,length=908>
##contig=<ID=YP_contig_9027,length=8422>
##contig=<ID=YP_contig_9028,length=1469>
##contig=<ID=YP_contig_9029,length=2104>
##contig=<ID=YP_contig_9030,length=1063>
##contig=<ID=YP_contig_9031,length=6339>
##contig=<ID=YP_contig_9032,length=432>
##contig=<ID=YP_contig_9033,length=1988>
##contig=<ID=YP_contig_9034,length=1256>
##contig=<ID=YP_contig_9035,length=1054>
##contig=<ID=YP_contig_9036,length=626>
##contig=<ID=YP_contig_9037,length=2056>
##contig=<ID=YP_contig_9038,length=1474>
##contig=<ID=YP_contig_9039,length=6508>
##contig=<ID=YP_contig_9040,length=5481>
##contig=<ID=YP_contig_9041,length=245>
##contig=<ID=YP_contig_9042,length=1056>
##contig=<ID=YP_contig_9043,length=229>
##contig=<ID=YP_contig_9044,length=7579>
##contig=<ID=YP_contig_9045,length=10854>
##contig=<ID=YP_contig_9046,length=2440>
##contig=<ID=YP_contig_9047,length=993>
##contig=<ID=YP_contig_9048,length=415>
##contig=<ID=YP_contig_9049,length=228>
##contig=<ID=YP_contig_9050,length=1813>
##contig=<ID=YP_contig_9051,length=206>
##contig=<ID=YP_contig_9052,length=3102>
##contig=<ID=YP_contig_9053,length=258>
##contig=<ID=YP_contig_9054,length=1770>
##contig=<ID=YP_contig_9055,length=3445>
##contig=<ID=YP_contig_9056,length=206>
##contig=<ID=YP_contig_9057,length=314>
##contig=<ID=YP_contig_9058,length=2867>
##contig=<ID=YP_contig_9059,length=8858>
##contig=<ID=YP_contig_9060,length=3368>
##contig=<ID=YP_contig_9061,length=555>
##contig=<ID=YP_contig_9062,length=4069>
##contig=<ID=YP_contig_9063,length=1324>
##contig=<ID=YP_contig_9064,length=259>
##contig=<ID=YP_contig_9065,length=1336>
##contig=<ID=YP_contig_9066,length=584>
##contig=<ID=YP_contig_9067,length=2990>
##contig=<ID=YP_contig_9068,length=1376>
##contig=<ID=YP_contig_9069,length=422>
##contig=<ID=YP_contig_9070,length=825>
##contig=<ID=YP_contig_9071,length=965>
##contig=<ID=YP_contig_9072,length=2609>
##contig=<ID=YP_contig_9073,length=4082>
##contig=<ID=YP_contig_9074,length=897>
##contig=<ID=YP_contig_9075,length=500>
##contig=<ID=YP_contig_9076,length=716>
##contig=<ID=YP_contig_9077,length=428>
##contig=<ID=YP_contig_9078,length=1682>
##contig=<ID=YP_contig_9079,length=1963>
##contig=<ID=YP_contig_9080,length=1222>
##contig=<ID=YP_contig_9081,length=3947>
##contig=<ID=YP_contig_9082,length=1851>
##contig=<ID=YP_contig_9083,length=2743>
##contig=<ID=YP_contig_9084,length=1567>
##contig=<ID=YP_contig_9085,length=293>
##contig=<ID=YP_contig_9086,length=207>
##contig=<ID=YP_contig_9087,length=400>
##contig=<ID=YP_contig_9088,length=3078>
##contig=<ID=YP_contig_9089,length=741>
##contig=<ID=YP_contig_9090,length=4712>
##contig=<ID=YP_contig_9091,length=4027>
##contig=<ID=YP_contig_9092,length=564>
##contig=<ID=YP_contig_9093,length=497>
##contig=<ID=YP_contig_9094,length=3139>
##contig=<ID=YP_contig_9095,length=1329>
##contig=<ID=YP_contig_9096,length=2748>
##contig=<ID=YP_contig_9097,length=1085>
##contig=<ID=YP_contig_9098,length=1734>
##contig=<ID=YP_contig_9099,length=1031>
##contig=<ID=YP_contig_9100,length=868>
##contig=<ID=YP_contig_9101,length=2969>
##contig=<ID=YP_contig_9102,length=201>
##contig=<ID=YP_contig_9103,length=1923>
##contig=<ID=YP_contig_9104,length=330>
##contig=<ID=YP_contig_9105,length=3312>
##contig=<ID=YP_contig_9106,length=1347>
##contig=<ID=YP_contig_9107,length=532>
##contig=<ID=YP_contig_9108,length=874>
##contig=<ID=YP_contig_9109,length=2675>
##contig=<ID=YP_contig_9110,length=2620>
##contig=<ID=YP_contig_9111,length=218>
##contig=<ID=YP_contig_9112,length=851>
##contig=<ID=YP_contig_9113,length=1941>
##contig=<ID=YP_contig_9114,length=1509>
##contig=<ID=YP_contig_9115,length=260>
##contig=<ID=YP_contig_9116,length=757>
##contig=<ID=YP_contig_9117,length=1692>
##contig=<ID=YP_contig_9118,length=1823>
##contig=<ID=YP_contig_9119,length=6685>
##contig=<ID=YP_contig_9120,length=1708>
##contig=<ID=YP_contig_9121,length=1316>
##contig=<ID=YP_contig_9122,length=645>
##contig=<ID=YP_contig_9123,length=473>
##contig=<ID=YP_contig_9124,length=2583>
##contig=<ID=YP_contig_9125,length=2817>
##contig=<ID=YP_contig_9126,length=943>
##contig=<ID=YP_contig_9127,length=4474>
##contig=<ID=YP_contig_9128,length=576>
##contig=<ID=YP_contig_9129,length=2623>
##contig=<ID=YP_contig_9130,length=1114>
##contig=<ID=YP_contig_9131,length=249>
##contig=<ID=YP_contig_9132,length=2562>
##contig=<ID=YP_contig_9133,length=290>
##contig=<ID=YP_contig_9134,length=3770>
##contig=<ID=YP_contig_9135,length=3209>
##contig=<ID=YP_contig_9136,length=9214>
##contig=<ID=YP_contig_9137,length=5580>
##contig=<ID=YP_contig_9138,length=6157>
##contig=<ID=YP_contig_9139,length=1605>
##contig=<ID=YP_contig_9140,length=1609>
##contig=<ID=YP_contig_9141,length=2362>
##contig=<ID=YP_contig_9142,length=3655>
##contig=<ID=YP_contig_9143,length=1074>
##contig=<ID=YP_contig_9144,length=1926>
##contig=<ID=YP_contig_9145,length=216>
##contig=<ID=YP_contig_9146,length=393>
##contig=<ID=YP_contig_9147,length=3610>
##contig=<ID=YP_contig_9148,length=710>
##contig=<ID=YP_contig_9149,length=639>
##contig=<ID=YP_contig_9150,length=2198>
##contig=<ID=YP_contig_9151,length=6600>
##contig=<ID=YP_contig_9152,length=2321>
##contig=<ID=YP_contig_9153,length=3232>
##contig=<ID=YP_contig_9154,length=528>
##contig=<ID=YP_contig_9155,length=1438>
##contig=<ID=YP_contig_9156,length=5542>
##contig=<ID=YP_contig_9157,length=1619>
##contig=<ID=YP_contig_9158,length=2484>
##contig=<ID=YP_contig_9159,length=431>
##contig=<ID=YP_contig_9160,length=228>
##contig=<ID=YP_contig_9161,length=1479>
##contig=<ID=YP_contig_9162,length=3675>
##contig=<ID=YP_contig_9163,length=1903>
##contig=<ID=YP_contig_9164,length=4820>
##contig=<ID=YP_contig_9165,length=1919>
##contig=<ID=YP_contig_9166,length=572>
##contig=<ID=YP_contig_9167,length=4850>
##contig=<ID=YP_contig_9168,length=5104>
##contig=<ID=YP_contig_9169,length=4675>
##contig=<ID=YP_contig_9170,length=288>
##contig=<ID=YP_contig_9171,length=3518>
##contig=<ID=YP_contig_9172,length=2264>
##contig=<ID=YP_contig_9173,length=241>
##contig=<ID=YP_contig_9174,length=3829>
##contig=<ID=YP_contig_9175,length=4446>
##contig=<ID=YP_contig_9176,length=353>
##contig=<ID=YP_contig_9177,length=473>
##contig=<ID=YP_contig_9178,length=4180>
##contig=<ID=YP_contig_9179,length=4029>
##contig=<ID=YP_contig_9180,length=6499>
##contig=<ID=YP_contig_9181,length=226>
##contig=<ID=YP_contig_9182,length=2542>
##contig=<ID=YP_contig_9183,length=3970>
##contig=<ID=YP_contig_9184,length=2745>
##contig=<ID=YP_contig_9185,length=419>
##contig=<ID=YP_contig_9186,length=982>
##contig=<ID=YP_contig_9187,length=3274>
##contig=<ID=YP_contig_9188,length=810>
##contig=<ID=YP_contig_9189,length=297>
##contig=<ID=YP_contig_9190,length=5042>
##contig=<ID=YP_contig_9191,length=516>
##contig=<ID=YP_contig_9192,length=1641>
##contig=<ID=YP_contig_9193,length=4007>
##contig=<ID=YP_contig_9194,length=9581>
##contig=<ID=YP_contig_9195,length=3210>
##contig=<ID=YP_contig_9196,length=515>
##contig=<ID=YP_contig_9197,length=1247>
##contig=<ID=YP_contig_9198,length=862>
##contig=<ID=YP_contig_9199,length=8200>
##contig=<ID=YP_contig_9200,length=481>
##contig=<ID=YP_contig_9201,length=1747>
##contig=<ID=YP_contig_9202,length=2235>
##contig=<ID=YP_contig_9203,length=1028>
##contig=<ID=YP_contig_9204,length=4177>
##contig=<ID=YP_contig_9205,length=579>
##contig=<ID=YP_contig_9206,length=1330>
##contig=<ID=YP_contig_9207,length=4858>
##contig=<ID=YP_contig_9208,length=1455>
##contig=<ID=YP_contig_9209,length=907>
##contig=<ID=YP_contig_9210,length=1252>
##contig=<ID=YP_contig_9211,length=354>
##contig=<ID=YP_contig_9212,length=235>
##contig=<ID=YP_contig_9213,length=2765>
##contig=<ID=YP_contig_9214,length=2861>
##contig=<ID=YP_contig_9215,length=1921>
##contig=<ID=YP_contig_9216,length=1484>
##contig=<ID=YP_contig_9217,length=1795>
##contig=<ID=YP_contig_9218,length=3267>
##contig=<ID=YP_contig_9219,length=681>
##contig=<ID=YP_contig_9220,length=5788>
##contig=<ID=YP_contig_9221,length=4938>
##contig=<ID=YP_contig_9222,length=2705>
##contig=<ID=YP_contig_9223,length=1045>
##contig=<ID=YP_contig_9224,length=3229>
##contig=<ID=YP_contig_9225,length=18764>
##contig=<ID=YP_contig_9226,length=3657>
##contig=<ID=YP_contig_9227,length=3028>
##contig=<ID=YP_contig_9228,length=1285>
##contig=<ID=YP_contig_9229,length=1081>
##contig=<ID=YP_contig_9230,length=1465>
##contig=<ID=YP_contig_9231,length=1099>
##contig=<ID=YP_contig_9232,length=282>
##contig=<ID=YP_contig_9233,length=2821>
##contig=<ID=YP_contig_9234,length=1681>
##contig=<ID=YP_contig_9235,length=5917>
##contig=<ID=YP_contig_9236,length=2752>
##contig=<ID=YP_contig_9237,length=1158>
##contig=<ID=YP_contig_9238,length=2486>
##contig=<ID=YP_contig_9239,length=2697>
##contig=<ID=YP_contig_9240,length=2877>
##contig=<ID=YP_contig_9241,length=203>
##contig=<ID=YP_contig_9242,length=3889>
##contig=<ID=YP_contig_9243,length=286>
##contig=<ID=YP_contig_9244,length=2681>
##contig=<ID=YP_contig_9245,length=2292>
##contig=<ID=YP_contig_9246,length=511>
##contig=<ID=YP_contig_9247,length=879>
##contig=<ID=YP_contig_9248,length=324>
##contig=<ID=YP_contig_9249,length=306>
##contig=<ID=YP_contig_9250,length=7167>
##contig=<ID=YP_contig_9251,length=1444>
##contig=<ID=YP_contig_9252,length=371>
##contig=<ID=YP_contig_9253,length=791>
##contig=<ID=YP_contig_9254,length=3791>
##contig=<ID=YP_contig_9255,length=404>
##contig=<ID=YP_contig_9256,length=2651>
##contig=<ID=YP_contig_9257,length=779>
##contig=<ID=YP_contig_9258,length=3596>
##contig=<ID=YP_contig_9259,length=2752>
##contig=<ID=YP_contig_9260,length=423>
##contig=<ID=YP_contig_9261,length=3386>
##contig=<ID=YP_contig_9262,length=5421>
##contig=<ID=YP_contig_9263,length=1426>
##contig=<ID=YP_contig_9264,length=4086>
##contig=<ID=YP_contig_9265,length=377>
##contig=<ID=YP_contig_9266,length=1208>
##contig=<ID=YP_contig_9267,length=1730>
##contig=<ID=YP_contig_9268,length=3936>
##contig=<ID=YP_contig_9269,length=2302>
##contig=<ID=YP_contig_9270,length=202>
##contig=<ID=YP_contig_9271,length=3559>
##contig=<ID=YP_contig_9272,length=278>
##contig=<ID=YP_contig_9273,length=205>
##contig=<ID=YP_contig_9274,length=1019>
##contig=<ID=YP_contig_9275,length=2937>
##contig=<ID=YP_contig_9276,length=3905>
##contig=<ID=YP_contig_9277,length=9848>
##contig=<ID=YP_contig_9278,length=3185>
##contig=<ID=YP_contig_9279,length=1077>
##contig=<ID=YP_contig_9280,length=626>
##contig=<ID=YP_contig_9281,length=4671>
##contig=<ID=YP_contig_9282,length=2274>
##contig=<ID=YP_contig_9283,length=564>
##contig=<ID=YP_contig_9284,length=433>
##contig=<ID=YP_contig_9285,length=3055>
##contig=<ID=YP_contig_9286,length=3009>
##contig=<ID=YP_contig_9287,length=1658>
##contig=<ID=YP_contig_9288,length=448>
##contig=<ID=YP_contig_9289,length=1265>
##contig=<ID=YP_contig_9290,length=471>
##contig=<ID=YP_contig_9291,length=1174>
##contig=<ID=YP_contig_9292,length=948>
##contig=<ID=YP_contig_9293,length=476>
##contig=<ID=YP_contig_9294,length=1950>
##contig=<ID=YP_contig_9295,length=273>
##contig=<ID=YP_contig_9296,length=3494>
##contig=<ID=YP_contig_9297,length=592>
##contig=<ID=YP_contig_9298,length=3296>
##contig=<ID=YP_contig_9299,length=2535>
##contig=<ID=YP_contig_9300,length=426>
##contig=<ID=YP_contig_9301,length=4794>
##contig=<ID=YP_contig_9302,length=1885>
##contig=<ID=YP_contig_9303,length=746>
##contig=<ID=YP_contig_9304,length=7692>
##contig=<ID=YP_contig_9305,length=2545>
##contig=<ID=YP_contig_9306,length=12309>
##contig=<ID=YP_contig_9307,length=517>
##contig=<ID=YP_contig_9308,length=217>
##contig=<ID=YP_contig_9309,length=2975>
##contig=<ID=YP_contig_9310,length=3168>
##contig=<ID=YP_contig_9311,length=570>
##contig=<ID=YP_contig_9312,length=594>
##contig=<ID=YP_contig_9313,length=232>
##contig=<ID=YP_contig_9314,length=452>
##contig=<ID=YP_contig_9315,length=2245>
##contig=<ID=YP_contig_9316,length=2337>
##contig=<ID=YP_contig_9317,length=5539>
##contig=<ID=YP_contig_9318,length=601>
##contig=<ID=YP_contig_9319,length=301>
##contig=<ID=YP_contig_9320,length=7023>
##contig=<ID=YP_contig_9321,length=3410>
##contig=<ID=YP_contig_9322,length=1407>
##contig=<ID=YP_contig_9323,length=561>
##contig=<ID=YP_contig_9324,length=221>
##contig=<ID=YP_contig_9325,length=1957>
##contig=<ID=YP_contig_9326,length=2346>
##contig=<ID=YP_contig_9327,length=2188>
##contig=<ID=YP_contig_9328,length=568>
##contig=<ID=YP_contig_9329,length=763>
##contig=<ID=YP_contig_9330,length=1246>
##contig=<ID=YP_contig_9331,length=3031>
##contig=<ID=YP_contig_9332,length=478>
##contig=<ID=YP_contig_9333,length=626>
##contig=<ID=YP_contig_9334,length=1710>
##contig=<ID=YP_contig_9335,length=239>
##contig=<ID=YP_contig_9336,length=2053>
##contig=<ID=YP_contig_9337,length=378>
##contig=<ID=YP_contig_9338,length=2710>
##contig=<ID=YP_contig_9339,length=3991>
##contig=<ID=YP_contig_9340,length=301>
##contig=<ID=YP_contig_9341,length=2298>
##contig=<ID=YP_contig_9342,length=2304>
##contig=<ID=YP_contig_9343,length=332>
##contig=<ID=YP_contig_9344,length=1524>
##contig=<ID=YP_contig_9345,length=329>
##contig=<ID=YP_contig_9346,length=426>
##contig=<ID=YP_contig_9347,length=2358>
##contig=<ID=YP_contig_9348,length=7462>
##contig=<ID=YP_contig_9349,length=709>
##contig=<ID=YP_contig_9350,length=3490>
##contig=<ID=YP_contig_9351,length=2951>
##contig=<ID=YP_contig_9352,length=815>
##contig=<ID=YP_contig_9353,length=1604>
##contig=<ID=YP_contig_9354,length=7050>
##contig=<ID=YP_contig_9355,length=1899>
##contig=<ID=YP_contig_9356,length=2480>
##contig=<ID=YP_contig_9357,length=3543>
##contig=<ID=YP_contig_9358,length=4095>
##contig=<ID=YP_contig_9359,length=1860>
##contig=<ID=YP_contig_9360,length=291>
##contig=<ID=YP_contig_9361,length=1403>
##contig=<ID=YP_contig_9362,length=3200>
##contig=<ID=YP_contig_9363,length=732>
##contig=<ID=YP_contig_9364,length=675>
##contig=<ID=YP_contig_9365,length=678>
##contig=<ID=YP_contig_9366,length=3408>
##contig=<ID=YP_contig_9367,length=2880>
##contig=<ID=YP_contig_9368,length=268>
##contig=<ID=YP_contig_9369,length=359>
##contig=<ID=YP_contig_9370,length=4313>
##contig=<ID=YP_contig_9371,length=8370>
##contig=<ID=YP_contig_9372,length=1173>
##contig=<ID=YP_contig_9373,length=2059>
##contig=<ID=YP_contig_9374,length=1819>
##contig=<ID=YP_contig_9375,length=9278>
##contig=<ID=YP_contig_9376,length=1642>
##contig=<ID=YP_contig_9377,length=5080>
##contig=<ID=YP_contig_9378,length=489>
##contig=<ID=YP_contig_9379,length=846>
##contig=<ID=YP_contig_9380,length=1091>
##contig=<ID=YP_contig_9381,length=963>
##contig=<ID=YP_contig_9382,length=243>
##contig=<ID=YP_contig_9383,length=5195>
##contig=<ID=YP_contig_9384,length=3396>
##contig=<ID=YP_contig_9385,length=740>
##contig=<ID=YP_contig_9386,length=8996>
##contig=<ID=YP_contig_9387,length=11223>
##contig=<ID=YP_contig_9388,length=1184>
##contig=<ID=YP_contig_9389,length=2070>
##contig=<ID=YP_contig_9390,length=2883>
##contig=<ID=YP_contig_9391,length=609>
##contig=<ID=YP_contig_9392,length=1419>
##contig=<ID=YP_contig_9393,length=584>
##contig=<ID=YP_contig_9394,length=953>
##contig=<ID=YP_contig_9395,length=1432>
##contig=<ID=YP_contig_9396,length=806>
##contig=<ID=YP_contig_9397,length=287>
##contig=<ID=YP_contig_9398,length=770>
##contig=<ID=YP_contig_9399,length=8380>
##contig=<ID=YP_contig_9400,length=410>
##contig=<ID=YP_contig_9401,length=445>
##contig=<ID=YP_contig_9402,length=2791>
##contig=<ID=YP_contig_9403,length=2040>
##contig=<ID=YP_contig_9404,length=1407>
##contig=<ID=YP_contig_9405,length=2017>
##contig=<ID=YP_contig_9406,length=4305>
##contig=<ID=YP_contig_9407,length=2349>
##contig=<ID=YP_contig_9408,length=4613>
##contig=<ID=YP_contig_9409,length=392>
##contig=<ID=YP_contig_9410,length=859>
##contig=<ID=YP_contig_9411,length=4429>
##contig=<ID=YP_contig_9412,length=4207>
##contig=<ID=YP_contig_9413,length=1711>
##contig=<ID=YP_contig_9414,length=345>
##contig=<ID=YP_contig_9415,length=723>
##contig=<ID=YP_contig_9416,length=713>
##contig=<ID=YP_contig_9417,length=385>
##contig=<ID=YP_contig_9418,length=3590>
##contig=<ID=YP_contig_9419,length=3239>
##contig=<ID=YP_contig_9420,length=2630>
##contig=<ID=YP_contig_9421,length=4619>
##contig=<ID=YP_contig_9422,length=10424>
##contig=<ID=YP_contig_9423,length=1426>
##contig=<ID=YP_contig_9424,length=570>
##contig=<ID=YP_contig_9425,length=485>
##contig=<ID=YP_contig_9426,length=807>
##contig=<ID=YP_contig_9427,length=321>
##contig=<ID=YP_contig_9428,length=2292>
##contig=<ID=YP_contig_9429,length=335>
##contig=<ID=YP_contig_9430,length=936>
##contig=<ID=YP_contig_9431,length=1130>
##contig=<ID=YP_contig_9432,length=1185>
##contig=<ID=YP_contig_9433,length=270>
##contig=<ID=YP_contig_9434,length=728>
##contig=<ID=YP_contig_9435,length=3397>
##contig=<ID=YP_contig_9436,length=929>
##contig=<ID=YP_contig_9437,length=2253>
##contig=<ID=YP_contig_9438,length=332>
##contig=<ID=YP_contig_9439,length=295>
##contig=<ID=YP_contig_9440,length=1857>
##contig=<ID=YP_contig_9441,length=257>
##contig=<ID=YP_contig_9442,length=955>
##contig=<ID=YP_contig_9443,length=1857>
##contig=<ID=YP_contig_9444,length=219>
##contig=<ID=YP_contig_9445,length=3345>
##contig=<ID=YP_contig_9446,length=595>
##contig=<ID=YP_contig_9447,length=3867>
##contig=<ID=YP_contig_9448,length=1185>
##contig=<ID=YP_contig_9449,length=2874>
##contig=<ID=YP_contig_9450,length=1343>
##contig=<ID=YP_contig_9451,length=1254>
##contig=<ID=YP_contig_9452,length=1360>
##contig=<ID=YP_contig_9453,length=549>
##contig=<ID=YP_contig_9454,length=7418>
##contig=<ID=YP_contig_9455,length=2460>
##contig=<ID=YP_contig_9456,length=3570>
##contig=<ID=YP_contig_9457,length=426>
##contig=<ID=YP_contig_9458,length=498>
##contig=<ID=YP_contig_9459,length=510>
##contig=<ID=YP_contig_9460,length=2970>
##contig=<ID=YP_contig_9461,length=2200>
##contig=<ID=YP_contig_9462,length=1778>
##contig=<ID=YP_contig_9463,length=933>
##contig=<ID=YP_contig_9464,length=400>
##contig=<ID=YP_contig_9465,length=704>
##contig=<ID=YP_contig_9466,length=251>
##contig=<ID=YP_contig_9467,length=4333>
##contig=<ID=YP_contig_9468,length=4352>
##contig=<ID=YP_contig_9469,length=3735>
##contig=<ID=YP_contig_9470,length=245>
##contig=<ID=YP_contig_9471,length=540>
##contig=<ID=YP_contig_9472,length=223>
##contig=<ID=YP_contig_9473,length=1011>
##contig=<ID=YP_contig_9474,length=869>
##contig=<ID=YP_contig_9475,length=416>
##contig=<ID=YP_contig_9476,length=1182>
##contig=<ID=YP_contig_9477,length=598>
##contig=<ID=YP_contig_9478,length=1248>
##contig=<ID=YP_contig_9479,length=210>
##contig=<ID=YP_contig_9480,length=785>
##contig=<ID=YP_contig_9481,length=6138>
##contig=<ID=YP_contig_9482,length=3346>
##contig=<ID=YP_contig_9483,length=347>
##contig=<ID=YP_contig_9484,length=1141>
##contig=<ID=YP_contig_9485,length=713>
##contig=<ID=YP_contig_9486,length=4846>
##contig=<ID=YP_contig_9487,length=7099>
##contig=<ID=YP_contig_9488,length=1434>
##contig=<ID=YP_contig_9489,length=1839>
##contig=<ID=YP_contig_9490,length=665>
##contig=<ID=YP_contig_9491,length=1687>
##contig=<ID=YP_contig_9492,length=2162>
##contig=<ID=YP_contig_9493,length=515>
##contig=<ID=YP_contig_9494,length=790>
##contig=<ID=YP_contig_9495,length=1289>
##contig=<ID=YP_contig_9496,length=592>
##contig=<ID=YP_contig_9497,length=15740>
##contig=<ID=YP_contig_9498,length=5494>
##contig=<ID=YP_contig_9499,length=3341>
##contig=<ID=YP_contig_9500,length=514>
##contig=<ID=YP_contig_9501,length=490>
##contig=<ID=YP_contig_9502,length=2886>
##contig=<ID=YP_contig_9503,length=490>
##contig=<ID=YP_contig_9504,length=206>
##contig=<ID=YP_contig_9505,length=4137>
##contig=<ID=YP_contig_9506,length=3056>
##contig=<ID=YP_contig_9507,length=283>
##contig=<ID=YP_contig_9508,length=1095>
##contig=<ID=YP_contig_9509,length=1453>
##contig=<ID=YP_contig_9510,length=1535>
##contig=<ID=YP_contig_9511,length=429>
##contig=<ID=YP_contig_9512,length=1228>
##contig=<ID=YP_contig_9513,length=2611>
##contig=<ID=YP_contig_9514,length=2225>
##contig=<ID=YP_contig_9515,length=1064>
##contig=<ID=YP_contig_9516,length=3684>
##contig=<ID=YP_contig_9517,length=329>
##contig=<ID=YP_contig_9518,length=1990>
##contig=<ID=YP_contig_9519,length=2503>
##contig=<ID=YP_contig_9520,length=615>
##contig=<ID=YP_contig_9521,length=396>
##contig=<ID=YP_contig_9522,length=2208>
##contig=<ID=YP_contig_9523,length=506>
##contig=<ID=YP_contig_9524,length=1191>
##contig=<ID=YP_contig_9525,length=221>
##contig=<ID=YP_contig_9526,length=661>
##contig=<ID=YP_contig_9527,length=922>
##contig=<ID=YP_contig_9528,length=803>
##contig=<ID=YP_contig_9529,length=384>
##contig=<ID=YP_contig_9530,length=611>
##contig=<ID=YP_contig_9531,length=429>
##contig=<ID=YP_contig_9532,length=403>
##contig=<ID=YP_contig_9533,length=1261>
##contig=<ID=YP_contig_9534,length=417>
##contig=<ID=YP_contig_9535,length=7226>
##contig=<ID=YP_contig_9536,length=4069>
##contig=<ID=YP_contig_9537,length=2056>
##contig=<ID=YP_contig_9538,length=1167>
##contig=<ID=YP_contig_9539,length=390>
##contig=<ID=YP_contig_9540,length=453>
##contig=<ID=YP_contig_9541,length=1486>
##contig=<ID=YP_contig_9542,length=3499>
##contig=<ID=YP_contig_9543,length=17588>
##contig=<ID=YP_contig_9544,length=3215>
##contig=<ID=YP_contig_9545,length=1357>
##contig=<ID=YP_contig_9546,length=866>
##contig=<ID=YP_contig_9547,length=1609>
##contig=<ID=YP_contig_9548,length=3407>
##contig=<ID=YP_contig_9549,length=2205>
##contig=<ID=YP_contig_9550,length=1959>
##contig=<ID=YP_contig_9551,length=2846>
##contig=<ID=YP_contig_9552,length=5505>
##contig=<ID=YP_contig_9553,length=5075>
##contig=<ID=YP_contig_9554,length=1990>
##contig=<ID=YP_contig_9555,length=3334>
##contig=<ID=YP_contig_9556,length=369>
##contig=<ID=YP_contig_9557,length=566>
##contig=<ID=YP_contig_9558,length=1726>
##contig=<ID=YP_contig_9559,length=1000>
##contig=<ID=YP_contig_9560,length=1962>
##contig=<ID=YP_contig_9561,length=598>
##contig=<ID=YP_contig_9562,length=343>
##contig=<ID=YP_contig_9563,length=578>
##contig=<ID=YP_contig_9564,length=4535>
##contig=<ID=YP_contig_9565,length=1438>
##contig=<ID=YP_contig_9566,length=3887>
##contig=<ID=YP_contig_9567,length=1957>
##contig=<ID=YP_contig_9568,length=2448>
##contig=<ID=YP_contig_9569,length=1673>
##contig=<ID=YP_contig_9570,length=2518>
##contig=<ID=YP_contig_9571,length=7282>
##contig=<ID=YP_contig_9572,length=1427>
##contig=<ID=YP_contig_9573,length=2097>
##contig=<ID=YP_contig_9574,length=1805>
##contig=<ID=YP_contig_9575,length=2856>
##contig=<ID=YP_contig_9576,length=3821>
##contig=<ID=YP_contig_9577,length=4050>
##contig=<ID=YP_contig_9578,length=1307>
##contig=<ID=YP_contig_9579,length=874>
##contig=<ID=YP_contig_9580,length=2096>
##contig=<ID=YP_contig_9581,length=714>
##contig=<ID=YP_contig_9582,length=3415>
##contig=<ID=YP_contig_9583,length=2041>
##contig=<ID=YP_contig_9584,length=3158>
##contig=<ID=YP_contig_9585,length=3799>
##contig=<ID=YP_contig_9586,length=294>
##contig=<ID=YP_contig_9587,length=2796>
##contig=<ID=YP_contig_9588,length=1106>
##contig=<ID=YP_contig_9589,length=3348>
##contig=<ID=YP_contig_9590,length=6993>
##contig=<ID=YP_contig_9591,length=1925>
##contig=<ID=YP_contig_9592,length=5898>
##contig=<ID=YP_contig_9593,length=4316>
##contig=<ID=YP_contig_9594,length=1659>
##contig=<ID=YP_contig_9595,length=204>
##contig=<ID=YP_contig_9596,length=435>
##contig=<ID=YP_contig_9597,length=4547>
##contig=<ID=YP_contig_9598,length=3059>
##contig=<ID=YP_contig_9599,length=1754>
##contig=<ID=YP_contig_9600,length=326>
##contig=<ID=YP_contig_9601,length=1052>
##contig=<ID=YP_contig_9602,length=4759>
##contig=<ID=YP_contig_9603,length=1443>
##contig=<ID=YP_contig_9604,length=2167>
##contig=<ID=YP_contig_9605,length=929>
##contig=<ID=YP_contig_9606,length=462>
##contig=<ID=YP_contig_9607,length=6657>
##contig=<ID=YP_contig_9608,length=420>
##contig=<ID=YP_contig_9609,length=1044>
##contig=<ID=YP_contig_9610,length=461>
##contig=<ID=YP_contig_9611,length=455>
##contig=<ID=YP_contig_9612,length=2240>
##contig=<ID=YP_contig_9613,length=4307>
##contig=<ID=YP_contig_9614,length=2388>
##contig=<ID=YP_contig_9615,length=1264>
##contig=<ID=YP_contig_9616,length=3569>
##contig=<ID=YP_contig_9617,length=2259>
##contig=<ID=YP_contig_9618,length=2309>
##contig=<ID=YP_contig_9619,length=1708>
##contig=<ID=YP_contig_9620,length=1395>
##contig=<ID=YP_contig_9621,length=534>
##contig=<ID=YP_contig_9622,length=3485>
##contig=<ID=YP_contig_9623,length=1326>
##contig=<ID=YP_contig_9624,length=3368>
##contig=<ID=YP_contig_9625,length=765>
##contig=<ID=YP_contig_9626,length=2139>
##contig=<ID=YP_contig_9627,length=1582>
##contig=<ID=YP_contig_9628,length=1566>
##contig=<ID=YP_contig_9629,length=3755>
##contig=<ID=YP_contig_9630,length=343>
##contig=<ID=YP_contig_9631,length=1534>
##contig=<ID=YP_contig_9632,length=834>
##contig=<ID=YP_contig_9633,length=2855>
##contig=<ID=YP_contig_9634,length=1485>
##contig=<ID=YP_contig_9635,length=769>
##contig=<ID=YP_contig_9636,length=716>
##contig=<ID=YP_contig_9637,length=792>
##contig=<ID=YP_contig_9638,length=7512>
##contig=<ID=YP_contig_9639,length=2486>
##contig=<ID=YP_contig_9640,length=247>
##contig=<ID=YP_contig_9641,length=5435>
##contig=<ID=YP_contig_9642,length=3599>
##contig=<ID=YP_contig_9643,length=325>
##contig=<ID=YP_contig_9644,length=1479>
##contig=<ID=YP_contig_9645,length=725>
##contig=<ID=YP_contig_9646,length=2759>
##contig=<ID=YP_contig_9647,length=4005>
##contig=<ID=YP_contig_9648,length=495>
##contig=<ID=YP_contig_9649,length=1336>
##contig=<ID=YP_contig_9650,length=430>
##contig=<ID=YP_contig_9651,length=2639>
##contig=<ID=YP_contig_9652,length=480>
##contig=<ID=YP_contig_9653,length=2159>
##contig=<ID=YP_contig_9654,length=1829>
##contig=<ID=YP_contig_9655,length=4160>
##contig=<ID=YP_contig_9656,length=3008>
##contig=<ID=YP_contig_9657,length=1717>
##contig=<ID=YP_contig_9658,length=4342>
##contig=<ID=YP_contig_9659,length=11446>
##contig=<ID=YP_contig_9660,length=2786>
##contig=<ID=YP_contig_9661,length=3980>
##contig=<ID=YP_contig_9662,length=5580>
##contig=<ID=YP_contig_9663,length=4797>
##contig=<ID=YP_contig_9664,length=366>
##contig=<ID=YP_contig_9665,length=1464>
##contig=<ID=YP_contig_9666,length=5692>
##contig=<ID=YP_contig_9667,length=9273>
##contig=<ID=YP_contig_9668,length=810>
##contig=<ID=YP_contig_9669,length=617>
##contig=<ID=YP_contig_9670,length=721>
##contig=<ID=YP_contig_9671,length=721>
##contig=<ID=YP_contig_9672,length=1316>
##contig=<ID=YP_contig_9673,length=1949>
##contig=<ID=YP_contig_9674,length=1077>
##contig=<ID=YP_contig_9675,length=2044>
##contig=<ID=YP_contig_9676,length=3221>
##contig=<ID=YP_contig_9677,length=1263>
##contig=<ID=YP_contig_9678,length=3933>
##contig=<ID=YP_contig_9679,length=4277>
##contig=<ID=YP_contig_9680,length=1870>
##contig=<ID=YP_contig_9681,length=1036>
##contig=<ID=YP_contig_9682,length=341>
##contig=<ID=YP_contig_9683,length=506>
##contig=<ID=YP_contig_9684,length=1236>
##contig=<ID=YP_contig_9685,length=3797>
##contig=<ID=YP_contig_9686,length=5626>
##contig=<ID=YP_contig_9687,length=3318>
##contig=<ID=YP_contig_9688,length=2230>
##contig=<ID=YP_contig_9689,length=1172>
##contig=<ID=YP_contig_9690,length=1102>
##contig=<ID=YP_contig_9691,length=3975>
##contig=<ID=YP_contig_9692,length=500>
##contig=<ID=YP_contig_9693,length=599>
##contig=<ID=YP_contig_9694,length=4719>
##contig=<ID=YP_contig_9695,length=1266>
##contig=<ID=YP_contig_9696,length=966>
##contig=<ID=YP_contig_9697,length=4761>
##contig=<ID=YP_contig_9698,length=1048>
##contig=<ID=YP_contig_9699,length=6047>
##contig=<ID=YP_contig_9700,length=631>
##contig=<ID=YP_contig_9701,length=1287>
[truncated: 61,377,845 more chars]
